# Supplementary material for: Genome-Wide Association Mapping for Yield and Related Traits Under Drought Stressed and Non-stressed Environments in Wheat
Source: Front Genet. 2021 Jun 22;12:649988. doi: 10.3389/fgene.2021.649988 (PMC8258415; doi:10.3389/fgene.2021.649988)
Supplement: Supplementary file 1 [file Data_Sheet_1.xlsx]

## Sheet: supplementary table 1
Supplementary table S1. Germplasms used in the AM panel for 2012.
Serial number	Germplasms used in the AM panel
1	Glenn
2	Frontana/W9207//Alsen/3/ND752/4/ND2857/Dapps
3	ND708/ND706//Alsen
4	Polaris/Glenn
5	Oklee/Reeder
6	ND2902/Parshall//ND751
7	ND709-9/ND2902
8	W9207/Grandin//Alsen/3/ND752
9	Traverse/Glenn
10	SD3618/Howard
11	Arina/Steele-ND//ND806
12	Granger/ND806
13	Glenn/ND735
14	Howard/Glenn
15	ND706/Parshall//Howard/3/Faller
16	Briggs/Glenn
17	WCB703/Alsen//ND744/ND721
18	Glenn/Reeder
19	Parshall/Howard
20	Dapps/Briggs
21	SD3870/ND807
22	9950146ES/Alsen
23	ND721*2/Tokai66//Glenn
24	Frontana/W9207//Alsen/3/ND2849/ND721/4/Granite
25	Faller
26	ND744/ND721//ND744/ND721/3/Briggs
27	Frontana/W9207//Alsen/3/ND756/4/Freyr
28	ND810/Alsen
29	9950146ES/Glenn
30	SD3936/Steele-ND
31	MN01NIL84-5-5-15/Alsen
32	SD3901/Alsen
33	SD3635/Barlow
34	ND2902/Reeder//ND716-21/3/ND804
35	ND818'S'/ND810
36	ND810/ND819'S'
73	ND817 'S'
74	Alsen/Walworth//ND744
75	Prosper
76	Kuntz/Howard
77	Briggs//ND744/ND721
78	Frontana//W9207//2*Alsen/3/ND744
79	KS86WGRCO2//Len/Butte86/3/ND674/4/2*Parshall
80	ND2948/Parshall//Alsen
81	PI157593/Parshall//Alsen
82	Glenn/Briggs//ND753/3/Steele-ND
83	Granger/ND806
84	ND2902/Parshall//ND751
85	Glenn/Briggs//ND753/3/Steele-ND
86	Reeder*2/3/Altar84/AE.SQ//Opata
87	ND819'S'/3/SD8070/ND674//ND2831
88	ND721*2/Tokai66//ND803
89	Prosper/Ulen
90	Parshall/Howard
91	ND2891/ND721
92	Kadett/Bobwhitesib//Grandin/3/ND706/4/ND752
93	Frontana/W9207//2*Alsen/3/ND752/4/Steele-ND
94	ND2849/ND721//Goldfield/2*Alsen
95	McVey//Vance/MN2540W/4/ND2831//Parshall/ND706/3/ND721/5/Alsen
96	ND820 'S'
97	Frontana/W9207//2*Alsen/3/2*ND752
98	VERDE/3/BCN//DOY1/AE.SQUARROSA (447)
99	RB07/Faller
100	Velva
101	ND815/MULT757
102	Dapps/ND804
103	Granite/Faller
104	SS5/Alsen//XC03B-736/3/Alsen/4/Alsen
105	SS156/Alsen//Alsen
106	Glenn/ND740'S'
107	ND2849/ND721//ND735/3/Steele-ND
108	ND2849/ND721//ND735/3/Steele-ND
109	Walworth/Reeder//ND721
110	ND744/Glenn//Parshall
111	ND2948/Alsen//ND740
112	ND652/Parshall//Reeder/3/Steele-ND
113	ND740//ND2955/ND721
114	ND740//ND2955/ND721
115	ND734/Knudson
116	Dapps/LDN(DIC3A)//ND2955/ND729
117	ND735/Steele-ND
118	Grandin*4/FO.971(WRT238)//Parshall/3/Dapps/4/Steele-ND
119	Kadett/Bobwhitesib//Grandin/3/ND706/4/Dapps
120	ND744/ND721//Faller'S'
121	ND708/ND706//Steele-ND
122	Glenn/Steele-ND
123	ND726/ND2831
124	Knudson/Dapps
125	Reeder
126	Kuntz/Dapps
127	Alsen/ND803
128	Briggs/Glenn
129	ND737/Reeder
130	Knudson/ND721
131	ND753/Alsen
132	WCB713/Alsen
133	Granite/ND804
134	Frontana//W9207//2*Alsen/3/ND744
135	Faller/Howard
136	ND2709/ND688//Grandin
137	Howard/Alsen//ND749/3/Steele-ND
138	Faller/Howard
139	ND807/Alsen
140	Prosper/Ulen
141	ND2831/ND706//Dapps/3/Alsen
142	ND721*2/Tokai66
143	Parshall/ND803
144	WCB716/Reeder//Alsen
145	ND2879/ND721//Steele-ND
146	ND721*2/Tokai66//Steele-ND
147	Velva/Bigg Red
148	Howard/Faller
149	ND721*2/Tokai66
150	Traverse
151	Cltr9445/2*Alsen
152	ND739 'S'
153	ND823 'S'
154	ND810//ND2906/ND721
155	ND2902/Reeder//ND716-21/3/Glenn
156	Dapps/Briggs
157	Glenn/Howard
158	Arsenal//Kormorran/Rohau72-839/3/Parshall/4/ND706
159	W9207/Grandin//Alsen/3/ND752
160	MN00261-4/Prosper
161	Glenn/Howard
162	Reeder/SD3618
163	Granite/Faller
164	ND802/MT0415
165	ND804/SD3635
166	SD3635/Prosper
167	W9207/Grandin//Alsen/3/2*Howard/4/Dapps
168	Glenn/Briggs//ND753/3/Steele-ND
169	ND807/SD3635
170	Howard/Alsen
171	ND823 'S'
172	Tokai66/Parshall//Alsen
173	ND721*2/Tokai66
174	Howard/Alsen//ND749/3/Steele-ND/4/ND803
175	RB07
176	SD3635/Howard
177	Dapps/ND804
178	Glenn/ND810
179	Ember/Howard
180	Ember/Howard
181	Briggs/Glenn
182	Brick/Reeder
183	MN01333-A/ND744'S'
184	Dapps/2*Reeder/3/ND803
185	Tom/ND807//Glenn
186	Briggs/ND803//Granite
187	ND744'S'/MT0415//Steele-ND
188	Dapps/Prosper
189	ND802/Glenn
190	Glenn/Barlow
191	ND812/Steele-ND
192	ND815/Velva
193	ND2948/Parshall//Alsen/3/Faller
194	Goldfield/2*Alsen//Glenn
195	Dandy/Dapps
196	Duo/Howard//Faller/3/Granite
197	Granite/ND807
198	Freyr/Velva
199	Ada/Velva
200	Glenn
201	SD3901/Parshall
202	ND815/ND806
203	Goldfield/2*Alsen//Faller
204	Faller/Parshall//ND807
205	Goldfield/2*Alsen//Steele-ND//Parshall
206	Reeder/ND813
207	MN02252-A/Steele-ND
208	Kuntz/Glenn
209	Blade/Glenn
210	Glenn/ND740'S'//Howard
211	Barlow/Glenn
212	Barlow/Vantage
213	ND815/Faller
214	ND815/ND806
215	Goldfield/2*Alsen//Faller
216	Arina//Parshall/2817/3/ND716-21/4/Faller
217	Albany/Parshall
218	Albany/ND815
219	Dapps/ND804
220	ND802/Traverse//Granite
221	SD3618/ND803//Dapps
222	SD3868/MT0415//ND807
223	MN02252-A/Glenn
224	Faller/Gunner
225	Faller
226	N99-0241/Glenn
227	Steele-ND/Traverse
228	Barlow/Goldfield/2*Alsen
229	Barlow/MN02252-A
230	ND2879/ND721//Glenn
231	ND819'S'/Steele-ND
232	ND803/ND816'S'
233	Saturn/Alsen
234	Faller/ND803
235	ND810//ND2906/ND721
236	SD8070/ND674//ND2831/3/ND801
237	SD3635/Barlow
238	ND802/Faller
239	Faller/Brick
240	ND2849/ND721//ND807
241	Oklee/Reeder
242	ND819'S'/SD3635
243	Alsen/Briggs//Dapps/3/Steele-ND/4/ND751
244	Reeder/Glenn
245	ND752/Hanna//Dapps/3/ND744/4/Howard
246	ND721*2/Tokai66
247	PF9293/2*Alsen
248	Stoa//Gemini/ND658/3/Keene/4/Parshall/5/ND752
249	Walworth/Dapps//ND725/3/ND751
250	Barlow
251	ND706/Parshall//ND744/ND721
252	ND751/Alsen//ND744/ND721/3/ND755
253	ND726/ND2831
254	Fujian5114-1/MN2538//Alsen
255	Tokai66/Parshall//Alsen
256	ND2887/ND721
257	ND2849/ND721
258	ND735/Steele-ND
259	ND2902/Parshall
260	ND673-D//M3*2/ND673/3/Steele-ND
261	ND818 'S'
262	Howard/Alsen
263	ND752/Hanna//Dapps/3/ND744/4/ND751
264	Briggs/Alsen
265	Briggs/Glenn
266	PI350768/ND751//Parshall
267	PF9293/Alsen//ND752
268	Cltr9445/2*Alsen
269	ND825 'S'
270	ND820 'S'
271	Kadett/Bobwhitesib//Grandin/3/ND706
272	Goldfield/ND2902//Alsen'S'
273	Kadett/Bobwhitesib//Grandin/3/ND706/4/ND752
274	KS86WGRCO2//Len/Butte86/3/ND674/4/2*Parshall
275	Howard
276	Howard//ND2831/ND706Sib
277	ND2709/ND688//Grandin
278	ND819 'S'
279	ND2849/ND721//ND740'S'
280	ND709-9/ND2902
281	ND2902/Parshall//ND751
282	ND744/Parshall
283	Glenn/Steele-ND
284	PrairieRed/Keene//ND721
285	Spelt#20/98W1147*3
286	Parshall'S'/4/Stoa*2//Butte*3/CI9321/3/Trenton/5/Steele-ND
287	SD3618/ND806
288	9950146ES/Alsen
289	ND810/ND744'S'
290	Glenn/Briggs//ND753/3/Steele-ND
291	Granger/ND804
292	Kuntz/Steele-ND
293	ND803/Glenn
294	Dapps/Granite
295	ND802//Goldfield/2*Alsen
296	ND2891/ND721
297	Kadett/Bobwhitesib//Grandin/3/ND706
298	ND2948/Alsen//ND721
299	PF9293/Alsen//ND721/Parshall
300	Briggs
301	SD3618/ND740'S'
302	ND2891/ND721
303	ND2849/ND721//ND810
304	Frontana/W9207//Alsen/3/ND740'S'
305	Ember/Glenn
306	Dapps/ND804
307	Faller/Brick
308	ND2902/2*Parshall
309	Glenn/ND810
310	Ember/Howard
311	Ember/Howard
312	Keene/ND803
313	Stoa/ND803
314	Parshall/Prosper
315	Alsen/ND807
316	ND744'S'/Parshall
317	ND721*2/Tokai66//Velva
318	PF9293/2*Alsen//Faller
319	ND744'S'/Kuntz
320	ND816'S'/Parshall
321	ND816'S'/Faller
322	ND814/ND804
323	ND815/Faller
324	ND2902/2*Parshall
325	Kelby
326	Goldfield/2*Alsen//Faller
327	Goldfield/2*Alsen//Velva
328	ND2709/3/Grandin*3//Ramsey/ND622/4/ND688/ND674/5/Velva
329	ND2831/ND706sib//Granite
330	ND721*2/Tokai66//Parshall
331	ND721/Parshall//Parshall/ND706/3/Dapps
332	SD3942/Howard
333	Albany/Parshall
334	Frontana/W9207//Alsen/3/ND2849/ND721/4/Freyr/5/Faller
335	Steele-ND/Prosper
336	Dapps/Faller
337	Granite/Faller
338	ND721*2/Tokai66//ND804/3/Granite
339	SD3870/Glenn
340	ND815/MULT757//ND807
341	ND807/Briggs
342	Duo/Glenn
343	Fiorina/ND802
344	MT0416/Howard
345	ND2902/2*Parshall
346	Rush/Parshall//Faller
347	Howard/ND814
348	PF9293/2*Alsen//Faller
349	ND2902/2*Parshall
350	Albany

## Sheet: supplementary table 2
Supplementary table S2. Additional germplasms used in the AM panel for 2013 and 2014.
Serial number	Germplasms used in the AM panel
1	Elgin
2	Rowyn
3	Linkert
4	Norden
5	Advance
6	Forefront
7	Mott
8	Brick
9	Steele-ND
10	Vantage
11	Brennan

## Sheet: supplementary table 3
Supplementary table S3. List of markers used for genome wide association study
IWGSC-Physical distances-SNP_1st Version
SNP Name		Chromosome	Start Position (bp)	End Position (bp)	1	3	4	5	6	7	8	9	10	11	12	13	14	15	16	17	18	19	20	21	23	24	25	26	27	28	29	30	31	32	33	34	35	36	37	38	39	40	41	42	43	44	45	46	47
Kukri_rep_c108002_82	1	chr2B	117884766	117884857	A	A	A	A	A	A	A	A	A	A	A	A	A	A	A	A	A	A	A	G	A	G	G	G	G	G	G	G	G	G	G	G	G	G	G	G	G	A	G	G	G	G	G	G	G
Kukri_rep_c108243_143	2	0	0	0	G	G	G	G	G	G	G	G	G	G	G	G	G	G	G	G	G	G	G	G	G	A	G	G	G	G	G	G	G	G	G	G	G	A	G	G	G	G	G	G	G	G	G	G	G
Kukri_rep_c108469_113	3	chr7A	91924402	91924499	A	G	A	A	G	A	A	A	A	A	A	A	A	A	A	G	A	A	A	A	A	G	A	G	A	A	A	A	A	A	A	A	A	A	G	A	G	A	A	A	A	A	G	A	A
Kukri_rep_c108469_158	4	chr7A	92394868	92394968	A	G	A	A	G	A	A	A	A	A	A	A	A	A	A	G	A	A	A	A	A	G	A	G	A	A	A	A	A	A	A	A	A	A	G	A	G	A	A	A	A	A	G	A	A
Kukri_rep_c108573_60	5	0	0	0	A	A	G	G	A	G	G	A	G	G	A	G	G	G	G	G	G	G	G	G	A	A	G	G	G	G	A	G	A	A	G	G	G	G	G	A	G	A	A	G	G	G	A	A	G
Kukri_rep_c108929_91	6	chr3A	559532526	559532612	G	G	A	G	G	G	G	G	G	G	G	A	A	G	A	G	G	G	G	A	G	G	G	G	G	G	G	G	G	G	A	G	G	A	A	G	G	G	A	A	R	G	G	G	G
Kukri_rep_c110277_268	7	chr2A	762506529	762506629	A	A	A	G	A	G	A	A	A	A	A	G	A	A	A	G	A	A	A	A	A	A	A	A	A	A	A	A	A	A	A	G	A	A	A	A	A	A	A	A	A	G	G	A	A
Kukri_rep_c110544_248	8	chr3A	742613065	742613151	A	A	A	A	A	A	A	A	A	A	A	A	A	A	A	A	A	A	A	A	A	A	A	A	A	A	A	A	A	A	G	A	A	A	G	A	A	A	A	A	A	A	A	A	A
Kukri_rep_c110544_52	9	0	0	0	G	G	G	G	G	G	G	G	G	G	G	G	G	G	G	G	G	G	G	G	G	G	G	G	G	G	G	G	G	G	A	G	G	G	A	G	G	G	G	G	G	G	G	G	G
Kukri_rep_c110858_213	10	chr2A	524329402	524329502	G	G	G	G	G	G	G	G	G	G	G	G	G	G	G	G	G	G	G	A	G	A	A	A	A	A	A	A	A	A	A	A	A	A	A	A	A	G	A	A	A	A	A	A	A
Kukri_rep_c111841_87	11	chr1D	372860194	372860294	G	G	G	G	G	G	G	G	G	G	G	G	G	G	G	G	G	G	G	A	G	A	A	A	A	A	A	A	A	A	A	A	A	A	A	A	A	G	A	A	A	A	A	A	A
Kukri_rep_c111927_225	12	chr5B	705277174	705277274	A	A	A	A	A	A	A	A	A	A	A	A	A	A	A	A	A	A	A	A	A	A	A	A	A	A	A	A	A	A	A	A	A	A	A	A	A	A	A	A	A	A	A	A	A
Kukri_rep_c112035_340	13	chr1D	37221087	37221187	A	A	G	A	A	A	A	G	A	G	A	A	G	A	G	A	A	A	A	G	A	A	A	A	A	A	A	A	A	A	A	A	G	G	G	A	A	A	A	A	A	A	A	A	A
BobWhite_rep_c64102_331	14	chr6B	109143405	109143505	G	G	A	G	A	A	G	G	G	G	G	A	A	G	G	A	G	G	G	G	A	A	G	G	A	A	G	G	A	A	G	G	G	A	G	G	G	G	G	G	G	G	A	G	G
Kukri_rep_c114456_218	15	0	0	0	A	A	G	A	A	A	A	G	A	A	A	A	G	A	G	A	A	A	A	G	A	A	A	A	A	A	A	A	A	A	G	A	A	G	A	A	A	A	A	A	A	A	A	A	A
Kukri_rep_c116050_433	16	chr2D	357701816	357701916	G	G	G	G	G	G	G	G	G	G	G	G	G	G	G	G	G	G	G	A	G	A	A	A	A	A	A	A	A	A	A	A	A	A	A	A	A	G	A	A	A	A	A	A	A
BobWhite_rep_c64211_160	17	chr3A	602272716	602272816	G	G	G	G	G	G	G	G	G	G	G	G	G	G	G	G	G	G	G	A	G	A	A	A	A	A	A	A	A	A	A	A	A	A	A	A	A	G	A	A	A	A	A	A	A
Kukri_rep_c68102_99	18	chr6B	158859625	158859725	G	G	A	G	G	G	G	G	A	A	G	G	G	A	G	G	G	G	A	A	G	G	A	G	G	G	G	G	G	G	A	G	G	G	G	G	G	G	G	A	G	G	G	G	G
BobWhite_rep_c64247_261	19	chr3B	39905046	39905146	G	A	G	A	G	G	A	G	A	G	A	A	G	A	G	G	G	A	A	A	A	G	G	A	A	A	G	G	G	A	G	A	A	A	G	G	G	G	G	G	G	A	G	G	G
Kukri_rep_c68903_1118	20	chr2B	730190641	730190731	A	A	A	G	A	A	G	A	G	A	A	A	G	G	G	A	A	A	G	G	A	G	G	A	G	A	G	G	A	G	G	A	G	A	G	A	A	A	A	G	G	A	A	A	G
Kukri_rep_c69291_170	21	chr7A	396998990	396999078	G	G	R	A	G	G	G	A	G	G	G	G	A	G	A	G	G	G	G	A	G	G	G	G	G	G	G	A	G	G	G	G	G	A	A	G	G	G	G	G	R	G	G	A	G
BobWhite_rep_c64440_83	22	chr2A	714331632	714331732	A	A	A	G	A	A	A	A	G	G	A	A	A	A	G	A	A	A	A	G	A	A	A	A	A	A	A	G	A	A	G	A	A	G	G	A	G	A	A	A	G	A	A	G	A
Kukri_rep_c69422_54	23	0	0	0	G	G	G	A	G	G	G	G	G	A	G	G	G	G	G	G	G	G	G	G	G	G	G	G	G	G	G	A	G	G	G	G	G	G	G	G	G	G	G	G	G	G	G	A	G
Kukri_rep_c69427_230	24	chr2B	782537655	782537755	A	A	A	A	A	A	A	A	A	A	A	A	A	G	A	A	A	A	A	A	G	A	G	A	G	A	A	A	A	A	A	A	A	A	A	A	A	A	G	G	A	A	A	A	A
Kukri_rep_c69903_1525	25	chr1A	396467372	396467472	G	G	A	G	A	G	G	G	G	G	G	G	A	G	G	G	G	G	G	A	G	G	G	G	G	G	G	G	G	G	A	G	G	A	G	G	G	G	G	G	G	G	G	G	G
Kukri_rep_c70288_1101	26	chr7A	709887080	709887180	A	A	A	R	A	G	A	A	A	A	A	A	A	A	A	A	A	A	G	A	A	A	A	A	A	A	A	G	A	A	A	A	A	A	G	A	A	G	A	A	A	A	A	A	A
Kukri_rep_c70361_193	27	chr6D	458364834	458364934	G	G	A	A	G	G	G	G	G	G	G	G	A	G	A	G	G	G	A	A	G	G	G	G	G	G	G	G	A	G	A	A	A	A	A	G	G	G	G	G	A	G	G	G	A
Kukri_rep_c70460_634	28	0	0	0	A	G	G	A	G	G	A	A	G	G	A	G	G	G	G	G	G	G	G	G	G	G	G	A	G	A	A	G	R	G	G	G	G	G	G	G	G	A	G	G	A	G	A	A	G
Kukri_rep_c70994_104	29	chr6A	607956619	607956719	G	A	G	G	G	G	G	G	G	G	G	A	G	A	A	A	G	G	A	G	G	A	G	G	G	G	G	G	A	A	G	G	G	G	A	G	A	G	A	G	G	G	G	G	G
Kukri_rep_c71128_1811	30	chr3A	145260531	145260631	G	G	G	A	A	A	G	G	G	G	G	G	A	A	A	G	G	G	G	A	A	G	A	G	A	G	G	A	A	G	A	G	A	A	A	G	A	A	A	A	A	G	G	A	G
Kukri_rep_c72243_148	31	chr2A	686859642	686859742	G	G	G	A	A	A	A	A	A	G	G	A	A	G	A	A	G	A	A	A	A	A	A	A	A	A	A	G	G	A	A	G	A	A	G	G	A	G	A	A	A	G	G	G	A
Kukri_rep_c72574_284	32	chr7A	262139017	262139117	G	A	A	G	A	A	G	G	G	A	G	A	A	A	A	A	A	A	A	A	A	A	A	G	A	G	G	A	G	A	A	A	A	A	A	A	A	G	A	A	G	A	G	A	A
Kukri_rep_c72702_220	33	chr3A	662397795	662397895	G	G	G	G	G	G	G	A	G	G	G	G	A	G	A	G	G	G	G	A	G	G	G	G	G	G	G	G	G	G	A	G	G	A	G	G	G	G	G	G	G	G	G	G	G
Kukri_rep_c75317_375	34	chr2A	686858255	686858346	A	A	A	G	G	G	G	G	G	A	A	G	G	A	G	G	A	G	G	G	G	G	G	G	G	G	G	A	A	G	G	A	G	G	A	A	G	A	G	G	G	A	A	A	G
Kukri_rep_c85615_234	35	chr2A	744811622	744811722	A	A	A	A	A	A	A	A	A	A	A	A	A	A	A	A	A	A	A	G	A	A	A	A	A	A	A	A	G	A	A	A	A	A	A	A	A	A	A	A	A	A	A	A	A
BobWhite_rep_c65082_84	36	chr2A	30086746	30086846	G	A	R	A	A	A	A	G	A	A	G	A	A	A	A	A	A	G	A	A	G	A	A	G	A	A	A	A	A	A	G	G	G	A	A	G	A	A	G	A	R	A	A	A	A
Kukri_rep_c87710_605	37	chr2B	763861518	763861603	G	G	G	G	G	G	G	G	A	G	G	G	G	G	G	G	G	G	G	G	G	G	G	G	G	G	A	A	G	G	G	G	G	A	G	G	G	G	G	G	G	G	G	A	G
Kukri_rep_c89183_306	38	chr3A	8686021	8686121	G	G	G	G	A	G	G	G	G	G	G	A	G	G	A	G	G	G	G	G	A	G	G	G	G	G	A	G	A	G	G	A	G	G	G	G	G	G	G	G	A	G	G	G	G
Kukri_rep_c93484_422	39	0	0	0	G	G	G	G	G	R	G	G	G	G	G	G	G	G	A	A	G	G	A	G	G	G	A	G	G	G	A	G	A	G	G	G	G	G	G	G	G	G	G	A	A	G	G	G	A
BobWhite_rep_c65589_707	40	chr7A	87308593	87308693	A	G	A	A	G	A	A	A	A	A	A	A	A	A	A	G	A	A	A	A	A	G	A	G	A	A	A	A	A	A	A	A	A	A	G	A	G	A	A	A	A	A	G	A	A
Ra_c10072_677	41	chr4A	109625826	109625919	G	G	G	G	G	G	G	G	G	G	G	G	G	G	G	G	G	G	G	A	G	A	A	A	A	A	A	A	A	A	A	A	A	A	A	A	A	G	A	A	A	A	A	A	A
Ra_c105962_177	42	chr2A	384879032	384879129	A	A	A	A	A	A	A	A	A	G	A	A	A	A	A	A	A	A	A	A	G	A	A	A	A	A	A	A	A	A	A	G	A	A	A	A	G	A	A	A	G	A	A	A	A
Ra_c106004_510	43	chr1D	73677679	73677779	A	A	A	A	A	A	A	A	A	A	A	A	A	A	G	A	A	A	A	G	A	G	G	G	G	G	G	G	G	G	G	G	G	G	G	G	G	A	G	G	G	G	G	G	G
Ra_c10605_1004	44	chr3D	10516565	10516665	G	G	G	G	G	G	G	G	G	G	G	G	G	G	G	G	G	G	A	A	G	G	G	G	G	G	G	G	G	G	G	G	G	G	G	G	G	G	G	G	G	G	G	G	G
Ra_c106573_919	45	chr5A	92446475	92446572	G	G	G	G	G	G	G	G	G	G	G	G	G	G	G	G	G	G	G	A	G	A	A	A	A	A	A	A	A	A	A	A	A	A	A	A	A	G	A	A	A	A	A	A	A
Ra_c106573_920	46	chr5A	92446475	92446572	G	G	G	G	G	G	G	G	G	G	G	G	G	G	G	G	G	G	G	A	G	A	A	A	A	A	A	A	A	A	A	A	A	A	A	A	A	G	A	A	A	A	A	A	A
Ra_c11906_1417	47	0	0	0	G	G	G	G	G	G	G	G	G	A	G	G	A	G	A	G	G	G	G	G	G	G	G	G	G	G	G	G	G	A	A	G	G	G	R	G	G	G	G	G	G	G	G	G	A
Ra_c11906_1480	48	chr1A	520339908	520340008	G	G	G	G	G	G	G	G	G	A	G	G	A	G	A	G	G	G	G	G	G	G	G	G	G	G	G	G	G	A	A	G	G	G	R	G	G	G	G	G	G	G	G	G	A
Ra_c12802_1293	49	chr3A	634235287	634235387	A	A	A	A	A	A	A	A	A	A	A	A	A	A	A	A	A	A	A	G	A	G	G	G	G	G	G	G	G	G	G	G	G	G	G	G	G	A	G	G	G	G	G	G	G
Ra_c1295_635	50	chr1A	581830181	581830275	G	G	G	G	G	G	G	G	G	G	G	G	G	G	G	G	G	G	G	G	G	G	G	G	G	G	G	G	G	G	G	A	A	G	A	G	G	G	G	G	G	G	G	G	G
Ra_c13298_434	51	chr2B	732344105	732344205	R	R	R	R	R	G	R	R	R	R	R	R	R	R	A	R	R	R	G	R	R	R	R	R	R	R	R	R	R	R	R	R	R	R	R	R	R	R	R	R	R	R	R	R	R
Ra_c1709_839	52	0	0	0	A	G	R	A	A	A	A	A	A	G	A	G	A	G	G	G	A	A	G	A	A	G	G	A	R	A	A	A	G	G	G	A	A	A	G	A	G	A	G	A	A	A	A	A	A
Ra_c1722_238	53	chr4A	481409985	481410067	A	A	A	A	A	A	A	A	A	A	A	A	A	A	A	A	A	A	A	G	A	G	G	G	G	G	G	G	G	G	G	G	G	G	G	G	G	A	G	G	G	G	G	G	G
BobWhite_c1295_470	54	chr4B	567175903	567175985	G	A	G	G	R	A	A	G	G	G	G	A	A	A	G	A	A	A	G	G	A	G	G	A	G	A	G	A	G	G	G	A	A	G	G	G	G	G	G	G	G	A	A	G	A
BobWhite_rep_c66510_59	55	chr4A	10637663	10637763	A	A	A	A	A	A	A	A	G	A	A	A	A	A	A	A	A	A	A	G	A	G	G	G	G	G	G	G	G	G	G	G	G	G	G	G	G	A	G	G	G	G	G	G	G
Ra_c18034_523	56	chr2A	623941039	623941104	A	A	A	R	A	A	A	A	G	A	A	A	A	A	A	A	A	A	A	G	A	A	A	A	A	A	A	G	A	A	G	A	G	G	A	A	A	A	A	A	A	A	A	A	A
Ra_c2110_805	57	0	0	0	G	G	G	A	G	G	G	G	A	A	A	G	G	A	G	G	A	G	G	A	G	A	A	G	G	G	G	A	A	A	A	G	A	A	G	A	G	G	G	A	G	A	G	G	G
Ra_c21472_1369	58	chr1A	531607788	531607891	G	A	G	R	A	G	A	G	A	A	A	A	A	A	A	G	A	G	A	A	G	A	A	A	A	G	G	G	A	A	A	A	A	A	A	A	A	A	G	A	R	A	A	G	A
Ra_c2216_1442	59	chr5A	601472661	601472760	G	A	A	G	A	A	G	G	G	A	G	G	G	G	G	A	G	G	G	G	G	G	G	A	G	A	G	G	A	G	G	A	G	G	A	G	A	G	A	A	R	A	A	G	G
Ra_c2216_1449	60	chr5A	601472668	601472760	A	G	G	A	G	G	A	A	A	G	A	A	A	A	A	G	A	A	A	A	A	A	A	G	A	G	A	A	G	A	A	G	A	A	G	A	G	A	G	G	R	G	G	A	A
Ra_c22877_813	61	0	0	0	G	A	G	G	G	G	A	G	G	A	G	G	A	G	G	G	G	A	A	A	G	G	G	A	G	A	G	A	G	A	A	G	G	A	A	G	A	G	G	G	A	G	G	A	A
Ra_c24348_396	62	chr4A	97377758	97377858	G	G	G	G	G	G	G	G	G	G	G	G	G	G	G	G	G	G	G	A	G	A	A	A	A	A	A	A	A	A	A	A	A	A	A	A	A	G	A	A	A	A	A	A	A
Ra_c2467_306	63	0	0	0	G	A	A	A	A	A	A	G	G	G	A	A	A	G	G	A	A	G	G	A	A	A	A	A	A	A	A	A	A	A	A	A	A	A	A	A	A	A	A	A	A	A	A	A	A
Ra_c2573_3696	64	chrUn	90417156	90417256	A	G	A	A	G	A	A	A	G	G	A	A	G	A	G	A	A	G	A	A	A	A	A	A	G	G	A	G	A	A	A	A	A	A	A	A	G	A	A	A	G	A	A	A	G
Ra_c27073_507	65	chr1D	423270093	423270193	G	G	G	G	G	G	G	G	G	A	G	G	A	G	A	G	G	G	G	G	G	G	G	G	G	G	G	G	G	A	A	G	G	G	R	G	G	G	G	G	G	G	G	G	A
Ra_c27961_818	66	0	0	0	G	G	G	G	G	G	G	G	G	G	G	G	G	G	G	G	G	G	G	G	G	G	G	G	G	G	G	G	G	G	G	A	G	G	G	G	G	G	G	G	G	G	G	G	G
Ra_c2964_1799	67	chr3B	723465128	723465228	G	G	G	G	G	G	G	R	G	G	G	G	G	G	G	G	G	G	G	A	G	G	G	G	A	A	G	G	A	G	A	G	G	R	G	G	R	G	A	G	R	G	G	G	G
BobWhite_s66943_270	68	chr4D	499451764	499451864	G	G	R	G	G	A	G	G	G	G	G	G	G	G	G	A	G	G	G	G	R	A	G	A	A	A	G	G	A	A	G	A	G	G	G	G	G	G	G	G	G	G	A	G	G
Ra_c29645_476	69	chr5A	70465239	70465337	A	A	R	R	A	A	A	G	A	A	A	A	G	A	G	A	A	A	A	G	A	A	A	A	A	A	A	G	A	A	A	A	A	G	G	A	A	A	A	A	R	A	A	G	A
Ra_c29886_494	70	chr7A	643423068	643423149	G	A	A	A	G	A	G	A	A	G	G	A	A	G	A	A	A	A	A	A	G	G	A	A	A	A	A	A	A	A	A	A	A	A	A	A	G	A	A	G	A	A	A	A	G
Ra_c3045_1361	71	chr1B	566838732	566838832	A	A	A	A	A	A	A	A	A	G	A	A	G	A	G	A	A	A	A	A	A	A	A	A	A	A	A	A	A	G	G	A	A	A	R	A	A	A	A	A	A	A	A	A	G
Ra_c3045_2659	72	chr1D	419734257	419734357	A	A	A	A	A	A	A	A	A	G	A	A	G	A	G	A	A	A	A	A	A	A	A	A	A	A	A	A	A	G	G	A	A	A	R	A	A	A	A	A	A	A	A	A	G
Ra_c31540_407	73	chr1A	520414870	520414955	G	G	G	G	G	G	G	G	G	A	G	G	A	G	A	G	G	G	G	G	G	G	G	G	G	G	G	G	G	A	A	G	G	G	G	G	G	G	G	G	G	G	G	G	A
Ra_c32572_334	74	chr6A	485105627	485105725	G	G	G	G	G	G	G	A	G	G	G	G	A	G	A	G	G	G	G	A	G	G	G	A	G	G	G	A	G	A	A	G	A	A	A	G	A	A	G	G	A	G	G	A	G
Ra_c37759_250	75	chr6B	20780332	20780432	G	A	A	A	G	G	G	G	G	G	G	A	A	G	A	G	G	G	G	A	G	G	G	G	A	G	G	A	G	G	A	G	G	G	A	G	A	G	G	G	A	G	G	G	G
Ra_c3859_1243	76	chr6B	665161925	665162025	G	G	G	G	G	G	G	G	G	G	G	G	G	G	G	G	G	G	G	A	G	A	A	A	A	A	A	A	A	A	A	A	A	A	A	A	A	G	A	A	A	A	A	A	A
Ra_c41488_398	77	chr7A	538773208	538773308	G	G	G	R	G	G	G	A	G	G	G	G	G	G	G	G	G	G	G	A	G	G	G	G	G	G	G	A	G	G	G	G	G	A	A	G	G	G	G	G	G	G	G	A	G
Ra_c42142_150	78	chr4A	580487388	580487488	G	G	G	G	G	G	G	G	G	G	G	G	G	G	G	G	G	G	G	A	G	A	A	A	A	A	A	A	A	A	A	A	A	A	A	A	A	G	A	A	A	A	A	A	A
Ra_c47267_507	79	chr5A	552269202	552269302	G	G	G	G	G	G	G	G	G	G	G	G	G	G	G	G	G	G	G	G	G	G	G	G	G	G	G	G	G	A	G	G	G	G	A	G	G	G	G	G	A	G	G	R	G
BS00000244_51	80	chr5A	520755700	520755800	G	G	G	G	G	G	G	G	G	G	G	G	G	G	G	G	G	G	G	G	G	G	A	G	G	G	A	G	G	G	G	G	G	G	G	G	G	G	G	G	G	G	G	G	G
Ra_c5004_2033	81	chr2B	733713635	733713735	G	G	G	G	G	G	G	G	G	G	G	G	G	G	A	G	G	G	G	G	G	G	G	G	G	G	A	G	G	G	G	G	G	G	G	G	G	G	G	G	R	G	G	G	G
Ra_c54901_1394	82	0	0	0	G	G	G	G	G	G	G	G	G	G	G	G	G	G	G	G	G	G	G	A	G	A	A	A	A	A	A	A	A	A	A	A	A	A	A	A	A	G	A	A	A	A	A	A	A
Ra_c6374_1984	83	chr5B	662028512	662028612	A	G	A	G	A	A	G	G	A	A	A	G	G	A	G	A	A	G	G	G	A	G	A	A	G	G	G	G	A	G	G	A	G	G	A	A	G	G	A	A	R	A	A	A	G
Ra_c6429_1217	84	chr6A	614164247	614164347	A	G	A	A	G	A	A	A	G	G	A	G	A	G	A	G	A	A	G	A	A	G	G	A	G	A	A	A	A	G	G	A	A	A	A	A	A	A	G	G	A	A	A	A	A
Ra_c68425_1406	85	chrUn	65431360	65431433	G	G	A	R	G	G	G	A	G	G	G	G	A	G	A	G	G	G	A	A	G	G	G	A	G	G	G	A	G	A	A	A	A	A	A	G	A	A	G	G	G	G	G	G	A
Ra_c68425_1419	86	chrUn	65431375	65431433	A	A	G	R	A	A	A	G	A	A	A	A	R	A	R	A	A	A	G	R	A	A	A	R	A	A	A	R	A	R	R	R	R	R	R	A	R	G	A	A	A	A	A	A	R
BS00000713_51	87	chr1A	1145398	1145498	G	G	A	A	G	A	A	G	A	A	G	A	A	A	A	A	A	A	A	A	G	G	A	A	A	A	G	A	G	G	A	A	A	A	A	G	A	G	G	A	A	A	G	G	A
Ra_c7741_1403	88	chr6A	616760666	616760766	A	A	A	A	A	A	A	A	G	A	A	A	G	A	G	A	A	A	A	G	A	A	A	A	A	A	A	A	A	A	A	A	A	G	A	A	A	G	A	A	G	A	A	A	A
Ra_c7915_939	89	0	0	0	A	A	A	A	A	A	A	A	A	A	A	A	A	A	A	A	A	A	A	G	A	G	G	G	G	G	G	G	G	G	G	G	G	G	G	G	G	A	G	G	G	G	G	G	G
Ra_c8425_1331	90	chr3A	57472221	57472321	G	G	R	R	G	G	G	A	G	G	G	G	A	G	A	G	G	G	G	A	G	G	G	G	G	G	G	A	G	G	G	G	G	A	A	G	G	G	G	G	R	G	G	A	G
RAC875_c100339_541	91	chr7A	118448211	118448311	A	G	G	A	A	G	A	A	A	G	G	A	A	G	A	G	G	G	G	A	A	A	A	A	A	G	G	A	A	G	G	A	A	A	A	A	A	A	A	A	A	G	G	A	A
BS00001085_51	92	chr5A	393917381	393917481	G	A	G	G	A	A	A	G	G	G	G	A	G	G	G	G	G	G	G	G	G	G	A	G	A	G	G	G	A	G	G	A	A	G	G	G	A	G	A	G	G	A	G	G	G
RAC875_c10218_91	93	chr2B	722631362	722631461	G	G	G	G	G	G	G	G	G	G	G	G	G	G	G	G	G	G	G	G	G	G	G	G	G	G	G	G	G	G	G	G	G	G	G	G	G	G	G	A	G	G	G	G	A
RAC875_c10218_944	94	chr2A	729297162	729297254	G	G	G	G	G	G	G	G	G	G	G	G	G	G	G	G	G	G	G	G	G	G	G	G	G	G	G	G	G	G	G	G	G	G	G	G	G	G	G	A	G	G	G	G	A
RAC875_c102362_59	95	chr3A	153651730	153651830	G	G	G	A	A	A	G	G	G	G	G	G	A	A	A	G	G	G	G	A	R	G	A	G	A	G	G	A	A	G	A	G	A	A	A	G	A	A	A	A	A	G	G	A	G
BS00001322_51	96	chr5A	389718081	389718181	A	G	A	A	A	A	A	A	A	A	A	A	A	A	A	A	A	A	A	A	A	A	A	A	A	A	A	A	A	A	A	A	G	A	A	A	A	A	A	A	A	A	A	A	A
RAC875_c104604_381	97	0	0	0	A	A	A	G	A	G	A	G	A	G	A	G	A	A	A	G	A	A	A	G	A	A	A	A	A	A	A	A	A	A	A	G	A	A	G	A	A	A	A	A	A	G	G	A	A
RAC875_c10656_632	98	chr2B	114060439	114060539	G	G	G	G	G	G	G	G	A	A	A	G	G	A	G	G	A	G	G	G	G	A	A	G	G	G	G	A	A	A	A	G	G	G	G	A	G	G	G	A	G	A	G	G	G
RAC875_c10909_1180	99	chr3A	728779646	728779727	G	A	G	A	A	A	G	G	A	A	A	A	G	A	G	A	A	A	G	G	G	A	G	A	G	A	G	G	G	G	A	G	G	G	G	G	R	G	A	G	G	A	A	G	A
RAC875_c109483_523	100	chr7A	254386911	254387011	A	A	A	A	A	A	A	G	A	A	A	A	G	A	G	A	A	A	A	G	A	A	A	A	A	A	A	G	A	A	A	A	A	G	G	A	A	A	A	A	A	A	A	G	A
RAC875_c110829_461	101	chr1B	573382644	573382744	A	A	A	A	A	A	A	A	A	G	A	A	G	A	G	A	A	A	A	A	A	A	A	A	A	A	A	A	A	G	G	A	A	A	R	A	A	A	A	A	A	A	A	A	G
RAC875_c110838_165	102	chr2A	712721141	712721241	A	A	A	G	A	A	G	A	G	A	A	A	G	G	A	A	A	A	G	G	A	A	G	A	G	A	G	G	A	G	G	A	G	G	G	A	A	A	A	G	A	A	A	A	G
RAC875_c11093_174	103	chr2A	724375138	724375236	G	G	G	G	G	G	G	G	G	G	G	G	G	G	G	G	G	G	G	G	G	G	G	G	G	G	G	G	G	G	G	G	G	G	G	G	G	G	G	A	G	G	G	G	A
RAC875_c11363_678	104	chr1A	566687315	566687415	G	G	G	G	A	G	G	G	G	G	G	G	G	A	G	G	G	G	G	G	G	G	A	G	A	G	G	G	G	G	G	G	G	G	A	G	G	G	G	A	G	G	G	G	G
RAC875_c11373_826	105	chr2A	725347468	725347568	A	A	A	A	A	A	A	A	A	A	A	A	A	A	A	A	A	A	A	A	A	A	A	A	A	A	A	A	A	A	A	A	A	A	A	A	A	A	A	G	A	A	A	A	G
RAC875_c11409_550	106	chr3B	2958607	2958696	R	G	R	G	R	G	R	R	G	G	G	G	G	R	G	G	G	G	R	G	G	G	R	G	R	R	G	G	A	G	R	A	G	G	R	R	A	R	R	R	G	G	R	R	G
BS00002510_51	107	chr7A	721000026	721000126	G	G	R	G	G	A	G	A	A	G	G	G	A	G	A	G	G	G	A	A	G	G	A	G	G	G	G	G	G	G	A	G	A	A	G	G	G	G	G	G	A	A	G	G	G
RAC875_c11549_279	108	chr3A	146390978	146391078	A	A	A	G	G	G	A	A	A	A	A	A	G	G	G	A	A	A	A	G	G	A	G	A	G	A	A	G	G	A	G	A	G	G	G	A	G	G	G	G	G	A	A	G	A
RAC875_c12221_331	109	chr2A	59880310	59880410	G	G	G	G	G	G	G	G	G	G	G	G	A	G	G	A	G	G	G	G	G	G	G	G	G	G	G	A	A	G	G	G	G	G	G	G	G	G	G	A	G	G	G	G	G
RAC875_c12507_531	110	chr5A	393918811	393918911	G	A	G	G	A	A	A	G	G	G	G	A	R	G	G	G	G	G	G	G	G	G	A	G	A	G	G	G	A	G	G	A	A	G	G	G	A	G	A	G	G	A	G	G	G
RAC875_c12542_1857	111	chr6A	610800896	610800996	G	G	A	A	G	G	G	G	G	G	G	G	A	A	A	G	G	G	A	A	G	G	A	G	A	G	G	G	G	G	A	A	A	A	A	G	G	G	G	G	G	G	G	G	G
RAC875_c12740_151	112	chr2A	711075334	711075434	A	A	A	G	A	A	G	A	G	A	A	A	G	G	G	A	A	A	G	G	A	G	G	A	G	A	G	G	A	G	G	A	G	R	G	A	A	A	A	G	G	A	A	A	G
RAC875_c13_2075	113	chr3D	597453642	597453725	G	G	G	G	A	A	A	G	G	G	G	A	G	G	G	G	G	G	G	G	G	G	A	A	A	G	G	G	A	G	G	A	G	G	G	G	A	G	G	G	G	A	G	G	G
RAC875_c13012_174	114	chr1A	22287541	22287641	G	G	G	A	A	G	G	G	G	G	G	G	G	G	A	A	G	G	G	G	G	G	A	A	A	A	G	G	G	G	G	G	G	A	G	G	G	A	A	A	A	G	G	G	G
RAC875_c1329_298	115	chr7B	744604898	744604998	G	G	G	R	G	G	G	G	G	G	G	G	G	G	G	G	G	A	G	G	G	G	G	G	A	A	G	G	G	G	G	G	G	G	R	G	G	G	A	R	A	G	G	G	G
RAC875_c13595_438	116	chr6A	608078578	608078659	A	G	A	A	A	A	A	A	A	A	A	G	A	G	G	G	A	A	G	A	A	G	A	A	A	A	A	A	G	G	A	A	A	A	G	A	G	A	G	A	A	A	A	A	A
BS00003485_51	117	chr6A	606986725	606986825	G	A	G	G	G	G	G	G	G	G	G	A	G	A	A	A	G	G	A	G	G	A	G	G	G	G	G	G	A	A	G	G	G	G	A	G	A	G	A	G	G	G	G	G	G
RAC875_c13807_1397	118	chr4A	610642472	610642572	G	G	G	G	G	G	G	G	A	G	G	G	G	G	G	G	A	G	G	G	G	G	G	G	G	G	G	G	G	G	G	A	G	G	G	G	G	G	G	G	G	A	G	G	G
RAC875_c13861_1248	119	chr2A	705507073	705507173	A	G	R	A	A	A	A	A	G	G	G	A	A	G	G	A	G	A	G	G	A	A	G	A	G	A	G	G	A	A	G	G	A	G	G	A	R	A	A	G	G	G	G	A	G
RAC875_c14105_66	120	0	0	0	G	G	G	A	G	G	G	G	A	A	A	G	G	A	G	G	A	G	G	A	G	A	A	G	G	G	G	A	A	A	A	G	A	A	G	A	G	G	G	A	G	A	G	G	G
RAC875_c14178_1294	121	chr2A	9141637	9141737	A	A	A	A	G	G	G	A	G	G	A	A	A	G	A	G	G	G	G	A	G	G	G	G	A	G	A	A	G	G	A	A	G	G	A	A	A	A	A	G	A	G	G	A	G
RAC875_c14386_600	122	chr7A	110252802	110252902	A	G	A	A	A	A	A	A	A	G	G	A	A	G	A	A	A	G	A	A	A	A	A	A	A	G	A	A	A	G	A	A	A	A	A	A	A	A	A	A	A	G	G	A	A
RAC875_c14696_584	123	chr3B	6679482	6679582	G	A	A	A	A	A	G	G	A	A	A	A	A	A	A	A	A	A	A	A	A	A	A	A	A	A	A	A	A	A	A	A	A	A	A	G	A	G	G	A	A	A	A	A	A
RAC875_c14766_1063	124	chr2D	608772071	608772171	A	A	R	G	A	A	G	A	R	R	A	A	R	R	R	A	R	R	R	R	A	G	R	A	R	A	R	R	A	R	R	A	R	R	R	R	G	A	A	R	R	R	R	A	R
RAC875_c14797_658	125	chr2A	718819742	718819826	A	A	A	A	A	A	A	A	A	A	A	A	A	A	A	A	A	A	A	A	A	A	A	A	A	A	A	A	A	A	A	A	A	A	A	A	A	A	A	G	A	A	A	A	G
RAC875_c14885_1052	126	chr2A	716918365	716918452	G	G	G	G	G	G	G	A	G	G	G	G	G	G	G	G	G	G	G	A	G	G	G	G	G	G	G	G	G	G	G	G	A	A	G	G	G	A	G	A	G	G	G	A	A
RAC875_c14887_379	127	0	0	0	G	G	G	G	G	G	G	G	G	A	G	G	G	G	G	G	G	G	G	G	G	G	G	G	G	G	G	G	G	G	A	G	G	G	G	G	G	G	G	G	G	G	G	G	G
RAC875_c15143_227	128	chr4A	15768369	15768469	A	A	A	A	A	A	A	A	A	A	A	A	A	A	G	A	A	A	A	G	A	A	A	A	A	A	A	A	A	A	G	A	A	G	G	A	R	A	G	A	G	A	A	A	A
RAC875_c15328_112	129	chr3A	457796494	457796576	G	G	G	G	G	G	G	G	G	G	G	G	G	G	G	G	G	G	G	A	G	A	A	A	A	A	A	A	A	A	A	A	A	A	A	A	A	G	A	A	A	A	A	A	A
RAC875_c15564_729	130	chr1A	531052756	531052856	A	G	A	A	A	A	A	A	G	G	A	A	A	A	A	A	G	A	G	A	A	A	A	A	A	A	A	G	A	A	A	G	G	A	A	A	A	A	A	A	A	G	A	A	A
RAC875_c15593_1421	131	chr1A	556942146	556942246	G	G	A	G	G	G	G	G	G	G	G	G	A	G	G	G	G	G	G	G	G	G	G	G	G	G	G	G	G	G	G	G	G	G	G	G	G	G	G	G	G	G	G	G	G
RAC875_c15691_442	132	chr7A	294560368	294560468	A	A	R	G	A	A	A	G	A	A	A	A	G	A	G	A	A	A	A	G	A	A	A	A	A	A	A	G	A	A	A	A	A	G	G	A	A	A	A	A	R	A	A	G	A
RAC875_c16277_737	133	chr4A	6932674	6932774	A	A	G	A	A	A	A	A	A	A	A	A	G	G	G	G	A	A	G	G	A	A	G	A	A	A	G	G	G	G	G	G	G	G	G	A	A	A	A	A	G	A	A	G	A
RAC875_c16641_411	134	chr7B	244693623	244693723	A	A	R	G	A	A	A	G	A	A	A	A	G	A	G	A	A	A	A	G	A	A	A	A	A	A	A	G	A	A	A	A	A	G	G	A	A	A	A	A	R	A	A	G	A
BS00003643_51	135	chr5A	4959389	4959470	A	G	G	G	G	G	A	A	G	G	G	G	R	G	G	G	G	G	G	G	A	G	A	G	A	G	A	G	A	G	G	G	G	G	A	A	G	A	A	G	G	G	G	G	A
RAC875_c1673_193	136	0	0	0	G	A	A	A	A	A	G	G	A	A	G	A	A	A	A	A	A	A	A	A	G	A	A	A	A	A	A	A	A	A	A	A	A	A	A	A	A	G	G	A	A	A	A	G	A
RAC875_c1673_663	137	chr4A	583952283	583952364	G	G	G	G	G	G	R	G	G	G	R	G	G	G	G	G	G	G	G	G	R	G	G	G	G	G	G	G	G	G	G	G	G	G	G	G	G	R	A	G	G	G	G	A	G
RAC875_c16753_1063	138	chr1A	539763626	539763726	G	G	G	G	G	G	G	G	G	G	G	G	G	G	A	G	G	G	A	A	G	G	G	G	G	G	G	A	G	G	A	G	A	A	A	G	G	G	G	A	G	G	G	G	G
RAC875_c16846_1247	139	chr3A	135988484	135988584	G	G	G	R	R	R	G	G	G	G	G	G	R	R	R	G	G	G	G	R	R	A	R	A	R	A	A	R	R	A	R	A	R	R	R	A	R	R	R	R	R	A	A	R	A
RAC875_c17021_466	140	chr3D	568611365	568611465	G	G	A	G	G	G	G	G	G	G	G	G	R	G	G	G	G	G	A	G	G	G	A	G	G	G	A	G	G	G	G	G	G	G	G	G	G	G	G	A	G	G	G	G	G
RAC875_c17026_714	141	0	0	0	A	G	G	G	G	G	G	G	G	G	G	G	G	R	G	G	G	A	G	G	G	G	A	A	A	A	G	G	G	G	A	G	G	G	G	G	A	A	A	G	G	G	G	A	G
RAC875_c172_1121	142	chr2A	273288560	273288660	A	A	A	A	A	A	A	A	A	G	A	A	A	A	A	A	A	A	A	A	G	A	A	A	A	A	A	A	A	A	A	G	A	A	A	A	G	A	A	A	G	A	A	A	A
RAC875_c1757_1183	143	chr2A	770010484	770010584	A	A	A	A	A	A	A	A	A	G	A	A	G	A	G	A	A	A	A	A	A	A	A	A	A	A	A	A	A	A	G	A	A	A	G	A	A	A	A	A	A	A	A	A	A
BS00003711_51	144	chr5D	562652560	562652660	A	A	A	A	R	R	A	A	R	R	A	A	A	R	A	A	R	R	R	R	R	R	G	R	G	R	G	R	R	R	R	R	R	R	G	R	R	A	G	R	G	R	R	G	R
RAC875_c17735_569	145	0	0	0	A	A	R	A	A	A	A	G	A	A	A	A	G	A	G	A	A	A	A	G	A	A	A	A	A	A	A	A	A	A	G	A	A	G	A	A	A	A	A	A	A	A	A	A	A
RAC875_c1781_1137	146	chr2A	696923726	696923826	A	A	A	A	G	G	G	A	A	A	A	G	G	A	G	G	A	G	A	A	G	G	A	G	A	G	A	A	A	G	A	A	G	A	A	A	A	A	G	A	A	A	G	A	G
RAC875_c17841_1416	147	chr4A	609806842	609806922	A	A	A	A	A	A	A	A	A	A	A	A	A	A	A	A	A	A	A	A	A	A	A	A	A	A	A	A	A	A	A	A	A	A	A	A	A	A	A	A	A	A	A	A	A
RAC875_c17841_1523	148	0	0	0	A	A	A	A	A	A	A	A	A	A	A	A	A	A	A	A	A	A	A	A	A	A	A	A	A	A	A	A	A	A	A	A	A	A	A	A	A	A	A	A	A	A	A	A	A
RAC875_c17841_604	149	chr5B	705278883	705278983	A	A	A	A	A	A	A	A	A	A	A	A	A	A	A	A	A	A	A	A	A	A	A	A	A	A	A	A	A	A	A	A	A	A	A	A	A	A	A	A	A	A	A	A	A
BS00003728_51	150	chr2A	19163953	19164050	G	G	G	G	R	G	G	G	G	R	G	G	G	G	G	G	G	G	G	A	G	A	A	A	A	A	A	A	A	A	A	A	A	A	A	A	A	G	A	A	A	A	A	A	A
RAC875_c17946_277	151	0	0	0	A	A	G	G	A	A	A	A	A	A	A	A	G	A	G	A	A	A	G	G	A	A	A	A	A	A	A	A	G	A	A	G	G	G	G	A	A	A	A	A	G	A	A	A	G
RAC875_c1834_2299	152	chr7A	675506542	675506642	G	G	G	G	G	G	G	G	G	G	G	G	G	G	G	G	G	A	G	G	G	G	A	G	A	A	G	G	A	G	G	G	G	G	G	G	G	G	A	G	G	G	G	G	G
RAC875_c18446_521	153	chr4A	705179072	705179172	G	G	G	G	G	G	G	R	G	G	G	G	A	G	A	G	G	G	G	G	G	G	G	G	G	G	G	A	G	G	G	G	G	A	A	G	G	G	G	G	G	G	G	G	A
RAC875_c1848_258	154	chr1B	461902423	461902523	G	G	G	G	G	G	G	G	G	G	G	G	G	G	G	G	G	G	G	G	G	G	G	G	G	G	G	A	A	G	G	G	G	G	A	G	G	G	G	A	G	A	G	G	A
RAC875_c1852_1349	155	chr1A	13349521	13349621	G	G	A	G	G	G	G	G	A	A	A	G	A	A	A	G	A	A	A	A	G	G	A	A	A	A	G	A	G	G	A	G	A	A	A	A	A	A	A	A	G	G	A	A	A
RAC875_c18532_140	156	chr5B	58451416	58451516	G	G	G	G	G	G	G	G	A	G	G	G	G	G	G	G	G	G	G	G	G	G	G	A	G	G	G	G	G	G	G	G	G	G	G	G	G	G	A	G	G	G	G	G	G
RAC875_c18689_1870	157	chr6A	9327743	9327843	A	A	A	G	A	A	A	A	A	A	A	A	A	A	A	A	A	A	G	G	A	A	A	A	G	A	G	G	A	A	A	A	A	A	G	A	A	A	A	A	G	A	A	A	A
RAC875_c18749_87	158	chr1A	47587197	47587292	A	A	A	A	A	A	A	A	A	A	A	A	A	A	A	A	A	A	A	A	A	A	A	A	A	A	A	A	G	A	A	A	A	A	A	A	A	A	A	A	G	A	A	A	A
RAC875_c18798_103	159	chr7A	531188760	531188860	A	A	A	A	A	A	A	G	A	A	A	A	A	A	A	A	A	A	A	G	A	A	A	A	A	A	A	A	A	A	A	A	A	G	A	A	A	A	A	A	A	A	A	A	A
RAC875_c18814_720	160	chr3A	701891570	701891670	A	A	A	A	A	G	A	A	A	A	A	A	A	A	A	A	A	A	G	A	A	A	G	A	A	A	G	A	A	A	A	A	A	A	A	A	A	A	A	G	A	A	A	A	A
RAC875_c18845_104	161	chr4A	704803441	704803541	G	A	G	G	A	G	A	G	A	A	A	A	G	A	G	A	A	A	A	A	A	G	A	G	A	A	A	G	A	A	A	G	A	G	G	A	A	A	G	A	A	A	G	A	G
RAC875_c18913_860	162	chr4A	713520341	713520441	A	A	A	A	A	A	A	A	R	A	A	A	A	A	A	A	A	A	A	G	A	G	G	G	G	G	G	G	G	G	G	G	G	G	G	G	G	A	G	G	G	G	G	G	G
RAC875_c1918_101	163	chr4B	636778927	636779027	G	G	G	G	G	G	G	A	G	G	G	G	A	G	G	G	G	G	G	G	G	G	G	G	G	G	G	G	G	G	G	A	A	G	G	G	G	G	G	G	G	G	G	G	A
BS00003776_51	164	0	0	0	A	A	G	G	A	A	G	A	A	A	A	A	G	A	A	G	A	A	A	A	A	A	A	A	A	A	A	A	A	G	A	G	A	A	A	A	A	A	A	A	G	A	A	A	A
RAC875_c195_499	165	chr1A	397112464	397112564	G	G	G	G	G	G	G	A	G	G	G	G	A	R	A	G	G	G	G	A	G	G	A	G	A	G	G	G	G	G	G	G	G	A	G	G	G	G	G	G	A	G	G	A	A
RAC875_c1964_110	166	chr3A	193876182	193876262	G	G	G	A	A	A	G	G	G	G	G	G	A	A	A	G	G	G	G	A	A	G	A	G	A	G	G	A	A	G	A	G	A	A	A	G	A	A	A	A	A	G	G	A	G
BS00003814_51	167	chrUn	35321944	35322044	A	G	A	R	R	A	A	A	G	R	R	R	R	A	A	R	R	R	A	A	A	R	A	R	A	G	A	R	A	G	R	A	R	A	A	A	G	A	A	A	A	A	A	A	R
RAC875_c19749_181	168	chr2A	191895631	191895732	G	G	G	G	G	G	G	G	G	G	G	G	G	G	G	G	G	G	G	A	G	A	A	A	A	A	A	A	A	A	A	A	A	A	A	A	A	G	A	A	A	A	A	A	A
RAC875_c20657_2535	169	chr7A	202723765	202723865	A	G	A	A	A	G	A	A	G	A	A	A	A	A	A	A	G	A	A	A	A	A	A	A	A	A	A	A	A	G	A	G	A	A	A	A	A	A	A	A	A	G	G	A	A
RAC875_c20771_70	170	chr2B	783446797	783446894	G	G	G	G	G	G	G	G	G	G	G	G	G	A	G	G	G	G	G	G	A	G	A	G	A	G	G	G	G	G	G	G	G	G	G	G	G	G	A	A	G	G	G	G	G
RAC875_c20883_801	171	0	0	0	G	G	A	A	G	A	A	G	A	A	G	A	A	A	A	A	A	A	A	A	G	G	A	A	A	A	G	A	G	G	A	A	A	A	A	G	A	G	G	A	A	A	G	G	A
RAC875_c2099_2066	172	chr4B	670439053	670439153	A	G	G	A	A	A	A	A	G	A	A	A	A	A	A	A	A	A	G	A	A	G	A	A	A	A	A	A	G	A	G	A	A	A	A	G	A	A	A	G	G	A	A	A	A
RAC875_c2110_117	173	chr2B	146736170	146736270	G	G	G	A	G	G	G	G	A	A	A	G	G	A	G	G	A	G	G	A	G	A	A	G	G	G	G	A	A	A	A	G	A	A	G	A	G	G	G	A	G	A	G	G	G
RAC875_c21378_474	174	chr2B	116323170	116323270	A	G	G	A	G	A	A	A	A	A	A	G	G	A	G	G	A	A	A	A	G	A	A	A	A	A	G	A	A	A	A	G	A	A	G	A	G	G	A	A	G	A	A	A	G
RAC875_c21625_246	175	chr1A	473630864	473630964	A	A	G	G	R	G	A	G	A	A	A	A	R	A	G	A	A	A	G	G	A	A	A	A	A	A	A	A	G	A	G	A	A	G	G	A	G	A	A	G	G	A	A	A	A
RAC875_c21646_496	176	chr2A	13848465	13848565	A	A	A	G	A	A	A	A	A	A	A	A	A	G	A	A	A	A	A	A	A	G	G	A	G	A	A	A	G	A	A	A	A	A	A	A	A	G	A	G	A	A	A	A	A
RAC875_c2176_3046	177	0	0	0	A	A	A	G	A	A	G	A	G	A	A	A	G	R	G	A	A	A	G	G	A	G	G	A	G	A	G	G	A	G	G	A	G	A	G	A	A	A	A	G	G	A	A	A	G
RAC875_c21760_200	178	chr7B	717794169	717794269	R	R	G	R	R	G	R	G	G	R	R	R	G	G	G	R	R	R	G	G	R	R	G	G	R	A	R	R	R	R	G	R	G	R	R	G	R	R	R	A	R	G	G	R	R
RAC875_c22338_432	179	0	0	0	G	G	A	G	A	G	A	G	A	G	G	G	A	G	A	G	G	G	G	R	G	A	R	A	R	R	R	R	R	R	R	A	R	A	A	R	R	G	R	R	R	R	A	R	A
RAC875_c22338_750	180	chr7A	3906928	3907023	G	G	A	G	A	G	A	G	A	G	G	G	A	G	A	G	G	G	G	G	G	A	G	A	G	G	G	G	G	G	G	A	G	A	A	G	G	G	G	G	G	G	A	G	A
BS00003944_51	181	chr5B	13178729	13178829	A	A	A	A	A	A	A	A	A	A	A	A	G	A	G	A	A	A	A	A	A	A	A	A	A	A	G	A	A	G	A	A	G	A	G	A	G	A	A	A	A	A	A	A	G
RAC875_c2253_2011	182	chr6A	16566077	16566177	G	G	G	G	G	G	G	G	G	G	G	G	G	G	G	G	G	G	A	G	G	G	G	G	G	G	G	G	G	G	G	G	G	G	G	G	A	G	G	G	G	G	G	G	A
RAC875_c23109_519	183	chr2A	757634326	757634419	G	G	G	G	G	G	G	G	G	G	G	G	G	G	G	G	G	G	G	A	G	A	A	A	A	A	A	A	A	A	A	A	A	A	A	A	A	G	A	A	A	A	A	A	A
RAC875_c23140_666	184	chr7A	8691639	8691739	G	A	G	R	G	A	G	G	G	A	A	A	G	A	G	A	A	A	A	A	A	G	A	G	A	A	A	A	A	A	A	G	A	G	G	A	A	A	G	A	G	A	G	A	G
BS00003971_51	185	chr3A	571407788	571407888	A	A	A	A	A	A	A	A	A	A	A	A	G	A	A	A	A	A	G	G	A	A	A	A	A	A	A	A	G	A	G	A	G	A	G	A	A	A	A	A	G	A	A	G	A
RAC875_c23140_869	186	0	0	0	A	G	A	R	A	G	A	A	A	G	G	G	A	G	A	G	G	G	G	G	G	A	G	A	G	G	G	G	G	G	G	A	G	A	A	G	G	G	A	G	A	G	A	G	A
RAC875_c23552_1354	187	chr6A	15747945	15748045	A	A	A	A	A	A	A	G	A	A	A	A	A	A	A	A	A	A	A	G	A	A	A	A	A	A	A	A	A	A	A	A	G	G	G	A	A	A	A	A	A	A	A	A	A
RAC875_c23812_187	188	chr6B	96648699	96648799	G	G	A	G	A	A	G	G	G	G	G	A	A	G	G	A	G	G	G	G	A	A	G	G	A	A	G	G	A	A	G	G	G	A	G	G	G	G	G	G	G	G	A	G	G
RAC875_c2397_842	189	0	0	0	G	G	G	G	G	G	G	G	G	G	G	G	G	G	G	G	G	G	G	A	G	A	A	A	A	A	A	A	A	A	A	A	A	A	A	A	A	G	A	A	A	A	A	A	A
RAC875_c24287_196	190	chr5A	58025701	58025801	A	A	A	A	A	A	A	A	A	A	A	A	A	A	A	A	A	A	A	G	A	G	G	G	G	G	G	G	G	G	G	G	G	G	G	G	G	A	G	G	G	G	G	G	G
BS00004105_51	191	chr5B	45874419	45874519	G	G	G	G	G	G	G	G	G	G	G	G	A	G	A	G	G	G	G	G	G	G	G	G	G	G	G	G	G	G	G	G	G	G	G	G	G	A	G	G	G	G	G	G	G
RAC875_c2519_147	192	chr5B	330119066	330119166	G	G	G	G	G	G	G	G	G	G	G	G	G	G	G	G	G	G	G	G	G	G	A	G	G	G	A	G	G	G	G	G	G	G	G	G	G	G	G	G	G	G	G	G	G
RAC875_c25271_138	193	chr2B	762518922	762519022	G	A	G	G	G	G	G	G	G	G	G	G	G	G	A	G	G	G	G	G	G	G	G	G	G	G	G	G	G	G	G	G	G	G	G	G	G	G	G	G	G	G	G	G	G
RAC875_c25340_351	194	chr5A	570008616	570008716	G	A	G	A	A	G	A	G	A	A	G	G	A	A	A	A	G	G	A	A	G	A	A	G	G	A	A	A	G	A	A	G	A	A	A	G	A	G	A	G	A	G	G	A	A
RAC875_c25725_1099	195	chr4A	609927391	609927491	A	A	A	A	A	A	A	A	A	A	A	A	A	A	A	A	A	A	A	G	A	G	G	G	G	G	G	G	G	G	G	G	G	G	G	G	G	A	G	G	G	G	G	G	G
RAC875_c26171_81	196	chr7A	380176308	380176408	G	A	A	G	A	A	G	G	G	A	G	A	A	A	A	A	A	A	A	A	A	A	A	G	A	G	G	A	G	A	A	A	A	A	A	A	A	G	A	A	G	A	G	G	A
RAC875_c26469_363	197	chr2B	65100821	65100921	G	G	G	G	G	G	G	G	G	G	G	G	G	G	A	G	G	G	G	G	G	G	G	G	G	G	G	G	G	G	G	G	G	G	G	G	G	A	G	G	G	G	G	G	G
RAC875_c26713_785	198	0	0	0	A	A	A	A	A	A	A	A	R	A	A	A	A	A	A	A	A	A	A	A	A	A	A	G	A	A	A	A	A	A	A	A	A	A	A	A	A	A	G	A	A	A	A	A	A
RAC875_c26757_383	199	chr2D	318580634	318580734	G	G	G	G	G	G	G	G	G	G	G	G	G	G	G	G	G	G	G	A	G	A	A	A	A	A	A	A	A	A	A	A	A	A	A	A	A	G	A	A	A	A	A	A	A
RAC875_c27356_154	200	chr3A	33430858	33430958	G	G	G	A	A	A	G	G	G	G	G	G	A	A	A	G	G	G	G	A	A	G	A	G	A	G	G	A	A	G	A	G	A	A	A	G	A	A	A	A	A	G	G	A	G
RAC875_c27696_798	201	chr7A	644611118	644611218	G	G	G	A	G	G	G	A	A	G	G	G	G	G	G	A	G	A	A	A	G	G	A	G	A	A	A	A	G	G	G	G	A	A	A	A	G	G	A	G	R	G	G	G	G
RAC875_c28339_128	202	chr6A	606766783	606766883	G	A	G	G	G	G	G	G	G	G	G	A	G	A	A	A	G	G	A	G	G	A	G	G	G	G	G	G	A	A	G	G	G	G	A	G	R	G	A	G	G	G	G	G	G
RAC875_c28645_455	203	chr5B	616652573	616652673	A	G	G	A	G	G	A	A	A	G	A	G	A	G	G	G	A	A	G	G	A	A	G	G	G	G	G	A	G	A	G	G	G	G	G	A	G	G	G	G	G	G	G	A	A
RAC875_c28794_361	204	chr5B	544334334	544334434	G	G	R	A	A	A	G	G	A	G	G	A	G	G	G	A	A	A	G	A	G	A	G	A	A	G	G	G	A	G	A	A	A	A	G	A	A	G	G	A	G	A	A	G	G
BS00004358_51	205	0	0	0	A	A	A	A	A	A	A	A	A	A	A	A	A	A	A	A	A	A	A	A	A	A	A	A	A	A	A	G	A	A	A	A	A	A	A	A	A	A	A	A	A	A	A	A	A
RAC875_c28842_99	206	chr7A	78665700	78665784	G	A	A	R	A	G	G	A	A	G	G	A	A	G	A	G	G	G	G	A	G	G	G	G	G	G	G	G	A	A	A	A	A	A	A	G	G	A	G	G	G	A	G	A	G
RAC875_c2889_273	207	chr7B	105522419	105522519	G	G	G	A	G	G	G	G	G	G	G	G	G	A	G	G	G	G	G	G	G	G	A	G	A	G	G	G	G	G	G	G	G	G	A	G	G	G	G	A	R	G	G	G	G
RAC875_c29056_261	208	chr2A	769496850	769496950	A	A	A	A	A	A	A	A	A	G	A	A	G	A	G	A	A	A	A	A	A	A	A	A	A	A	A	A	A	A	G	A	A	A	G	A	A	G	A	A	A	A	A	A	A
RAC875_c29056_405	209	chr2A	769497158	769497258	G	G	G	A	A	G	G	G	G	G	G	G	G	A	G	G	G	G	G	G	A	A	A	G	A	G	G	G	G	G	G	G	G	G	G	G	G	G	A	A	A	G	G	G	G
RAC875_c29975_80	210	chr6A	450094586	450094675	G	G	G	G	G	G	G	G	A	G	G	G	G	G	G	G	G	G	G	G	G	G	G	A	G	G	G	G	G	G	G	G	G	G	G	G	G	G	A	G	G	G	G	G	G
RAC875_c3031_65	211	chr1A	13824748	13824848	A	A	A	A	A	A	A	A	A	A	A	A	A	A	A	A	A	A	A	G	A	G	G	G	G	G	G	G	G	G	G	G	G	G	G	G	G	A	G	G	G	G	G	G	G
RAC875_c3057_2297	212	chr1A	567967646	567967741	G	G	G	G	A	G	G	G	G	G	G	G	G	A	A	G	G	G	G	A	G	G	A	G	A	G	A	G	G	G	A	G	A	A	A	G	G	G	G	A	G	G	G	G	G
RAC875_c3084_415	213	chr3A	732472475	732472575	G	A	G	G	G	R	G	G	G	A	G	A	G	G	A	G	G	G	A	G	G	G	G	A	G	G	A	G	A	G	G	A	G	G	G	G	G	G	G	A	G	A	G	G	G
RAC875_c31261_367	214	chr1B	492861377	492861477	G	A	R	A	G	G	A	A	G	G	G	A	A	G	A	G	G	A	A	A	G	A	R	R	A	A	A	A	R	A	A	R	A	A	R	R	A	A	R	R	A	R	R	R	A
RAC875_c31358_214	215	chr2B	41145694	41145794	G	G	G	G	G	G	G	G	G	G	G	G	G	G	G	G	G	G	G	A	G	G	G	G	G	G	G	G	G	G	A	G	G	A	G	G	G	G	G	G	G	G	G	G	G
RAC875_c31381_313	216	0	0	0	A	A	A	G	A	A	A	G	A	A	A	A	A	A	A	A	A	A	G	A	A	A	A	A	A	A	A	A	A	A	A	A	A	A	A	A	A	A	A	A	G	A	A	A	A
RAC875_c31482_513	217	chr1A	568779828	568779928	G	A	G	A	G	G	G	G	A	G	A	G	A	A	A	G	A	A	G	A	G	A	G	G	A	A	G	A	A	G	A	G	A	A	A	G	A	G	G	A	A	G	G	G	A
RAC875_c3222_1735	218	chr6A	64315841	64315941	A	A	G	A	G	G	A	A	A	A	A	G	G	A	G	A	A	A	A	G	G	G	A	A	A	A	A	G	G	G	G	G	A	A	G	A	A	A	A	A	G	A	G	A	A
RAC875_c323_195	219	chr5A	66091486	66091586	G	G	G	G	G	G	G	G	G	G	G	G	G	G	G	G	G	G	G	A	G	A	R	A	R	A	A	A	R	A	A	R	A	A	A	A	R	G	R	A	A	R	A	A	A
RAC875_c323_257	220	chr5A	66091424	66091524	G	G	G	G	G	G	G	G	G	G	G	G	G	G	G	G	G	G	G	A	G	A	R	A	R	A	A	A	R	A	A	R	A	A	A	A	R	G	R	A	A	R	A	A	A
RAC875_c32891_654	221	chr2B	731894493	731894593	G	G	G	A	G	G	A	G	A	G	G	G	A	A	A	G	G	G	A	A	G	A	A	G	A	G	A	A	G	A	A	G	A	G	A	G	G	G	G	A	A	G	G	G	A
RAC875_c33083_451	222	chr3A	743190327	743190427	A	A	G	G	G	G	A	A	G	G	G	G	G	G	G	G	G	G	G	G	A	G	G	G	G	G	A	G	G	G	A	G	G	G	G	A	G	A	G	A	G	G	G	A	G
RAC875_c33268_228	223	chrUn	108987467	108987567	R	G	G	G	G	G	G	G	G	G	G	G	G	G	G	G	G	R	G	A	G	A	A	R	A	R	A	A	A	A	R	A	A	A	A	A	A	R	R	A	A	A	A	A	A
RAC875_c3378_1345	224	chr1B	324032623	324032710	G	G	G	G	A	G	G	G	G	G	G	G	G	G	G	A	G	G	G	G	G	A	G	G	G	G	G	G	A	G	G	G	G	G	G	G	G	G	G	G	G	G	A	G	G
RAC875_c34649_1053	225	chr3B	13967077	13967177	G	A	A	A	A	A	G	G	G	A	G	A	A	A	G	A	A	G	G	G	A	A	A	A	A	G	A	A	A	A	G	A	G	A	G	G	A	G	G	G	G	A	A	G	A
RAC875_c34650_378	226	chr7A	109354343	109354435	A	A	A	A	A	A	A	A	A	A	A	A	A	A	A	A	A	A	G	A	A	A	A	A	A	A	G	A	A	A	A	A	A	A	A	A	A	A	A	A	A	A	A	A	A
RAC875_c34939_939	227	chr7B	741576476	741576576	G	G	G	G	G	G	G	G	G	G	G	G	G	G	G	G	G	A	G	G	G	G	G	G	A	A	G	G	G	G	G	G	G	G	G	G	G	G	A	G	A	G	G	G	G
RAC875_c35624_146	228	chr3A	421719736	421719833	G	G	G	G	G	G	G	G	G	G	G	G	G	G	G	G	G	G	G	A	G	A	A	A	A	A	A	A	A	A	A	A	A	A	A	A	A	G	A	A	A	A	A	A	A
RAC875_c35777_484	229	chr1D	432796361	432796459	A	G	A	R	R	R	G	A	G	G	G	G	R	G	G	A	G	A	G	G	A	G	G	G	G	A	A	A	G	G	G	G	G	G	G	G	G	G	A	G	R	G	G	A	G
RAC875_c35782_594	230	chr2A	38880733	38880833	G	G	G	A	G	G	G	G	G	G	G	G	G	G	G	G	G	G	G	A	G	A	A	A	A	A	A	A	A	A	A	A	A	A	A	A	A	G	A	A	A	A	A	A	A
RAC875_c3617_396	231	chr1A	448920015	448920115	A	G	G	G	G	G	A	A	G	G	A	G	A	R	A	G	G	G	A	A	R	G	A	G	G	G	G	G	G	G	A	G	A	A	A	A	G	G	A	A	A	G	G	A	G
RAC875_c36208_190	232	0	0	0	A	A	A	A	A	A	A	A	A	A	A	A	A	A	A	A	A	A	A	G	A	G	G	G	G	G	G	G	G	G	G	G	G	G	G	G	G	A	G	G	G	G	G	G	G
RAC875_c3634_529	233	0	0	0	A	A	A	A	A	A	A	A	A	A	A	A	A	A	A	A	A	A	A	G	A	G	G	G	G	G	G	G	G	G	G	G	G	G	G	G	G	A	G	G	G	G	G	G	G
RAC875_c36433_497	234	chr3A	659940848	659940948	A	A	A	A	A	A	A	G	A	A	A	G	G	A	G	A	A	G	A	G	A	A	A	A	G	G	A	A	A	A	G	A	A	G	A	A	A	A	G	A	G	A	A	A	A
RAC875_c37071_73	235	chr7A	296743422	296743522	G	G	G	R	G	G	G	A	G	G	G	G	A	G	A	G	G	G	G	A	G	G	G	G	G	G	G	A	G	G	G	G	G	A	A	G	G	G	G	G	A	G	G	A	G
RAC875_c37545_289	236	chr1A	505282948	505283048	A	A	A	A	A	A	A	A	A	A	A	A	A	A	G	A	A	A	A	A	A	A	A	A	A	A	A	A	G	A	A	A	A	A	A	A	A	A	A	A	A	A	A	A	A
RAC875_c37638_233	237	chr4B	61765591	61765691	A	R	A	A	R	G	A	A	A	G	A	R	A	A	R	A	A	A	A	R	A	A	A	A	A	A	A	A	A	R	R	A	A	R	R	A	A	R	A	A	A	A	R	G	A
BS00008446_51	238	0	0	0	G	G	G	G	G	G	G	G	G	G	G	G	A	G	G	G	G	G	G	G	G	G	G	G	G	G	G	G	G	G	G	G	G	G	G	G	G	G	G	G	G	G	G	G	G
RAC875_c3790_429	239	chr4A	14025044	14025144	A	A	A	A	A	A	A	A	A	A	A	A	A	A	G	A	A	A	A	G	A	A	A	A	A	A	A	A	A	A	G	A	A	G	G	A	A	A	G	A	G	A	A	A	A
RAC875_c38014_666	240	chr2D	620323465	620323565	G	G	G	G	G	G	G	G	G	G	G	G	G	G	G	G	G	G	G	G	G	G	G	G	G	G	G	G	G	G	G	G	G	A	G	G	G	G	G	G	R	G	G	A	R
RAC875_c38615_143	241	chr6A	607953092	607953192	G	G	A	A	G	G	G	G	G	G	G	G	A	G	A	G	G	G	A	A	G	G	G	G	G	G	G	G	A	G	A	A	A	A	A	G	G	G	G	G	A	G	G	G	A
RAC875_c38615_1540	242	chr6A	607954860	607954960	A	A	G	G	A	A	A	A	A	A	A	A	G	A	G	A	A	A	G	G	A	A	A	A	A	A	A	A	G	A	G	G	G	G	G	A	A	A	A	A	G	A	A	A	G
RAC875_c38646_985	243	chr1A	556942178	556942278	G	G	A	G	G	G	G	G	A	G	G	G	A	G	G	G	G	G	G	G	G	G	G	G	G	G	G	G	G	G	G	G	G	G	G	G	G	G	G	G	G	G	G	G	G
RAC875_c38975_411	244	chr3A	749110665	749110767	A	A	G	G	A	A	A	A	A	G	A	A	G	A	G	G	A	G	A	A	R	G	A	G	A	G	A	G	A	G	A	A	A	G	G	A	G	A	A	A	A	A	G	A	G
RAC875_c390_1494	245	chr4A	631574932	631575032	A	A	A	A	A	A	A	A	A	A	A	A	A	A	G	A	A	A	A	A	A	A	A	A	A	A	G	A	A	A	G	A	A	A	G	A	A	G	A	A	R	A	A	A	A
RAC875_c39204_91	246	chr5B	6852600	6852691	A	A	A	A	A	A	G	A	G	A	A	A	A	A	A	G	G	G	G	G	A	A	A	G	G	G	G	A	A	A	A	G	A	G	A	A	A	A	A	A	A	A	G	G	A
RAC875_c3925_1043	247	chr5A	493464669	493464769	A	A	A	A	A	G	G	A	A	A	A	G	A	A	A	A	A	A	A	A	A	A	A	A	A	A	A	A	G	G	A	A	A	A	A	A	A	A	A	A	A	G	A	A	A
BS00009206_51	248	0	0	0	A	A	A	R	A	A	G	A	A	A	A	A	G	A	G	G	A	A	A	A	A	A	A	A	A	G	A	A	A	A	A	A	A	A	A	A	A	G	A	A	A	A	A	A	A
RAC875_c40246_71	249	chr2D	1602888	1602988	G	A	G	A	G	G	A	G	A	A	G	A	A	G	G	G	A	A	A	G	G	A	G	A	G	A	G	A	A	A	A	G	G	A	G	G	A	G	G	A	G	A	A	G	A
RAC875_c41729_1539	250	chr3A	155830812	155830912	G	G	G	A	A	A	G	G	G	G	G	G	A	A	A	G	G	G	G	A	R	G	A	G	A	G	G	A	A	G	A	G	A	A	A	G	A	A	A	A	A	G	G	A	G
RAC875_c41786_417	251	chr6A	17663149	17663235	A	A	A	A	A	A	A	R	A	A	A	A	A	A	A	A	A	A	G	R	A	A	A	A	A	A	A	A	A	A	G	A	G	G	G	A	R	A	A	A	A	A	A	A	G
RAC875_c42585_626	252	0	0	0	A	A	G	R	A	A	A	A	A	A	A	A	A	A	G	A	A	A	G	A	A	A	A	A	A	A	A	A	G	A	A	G	G	A	G	A	G	A	A	G	G	A	A	A	A
RAC875_c43581_280	253	chr1A	267183380	267183478	G	G	A	G	G	G	G	A	A	A	G	G	G	A	A	G	G	G	A	A	G	G	A	G	G	G	G	A	G	G	A	G	G	G	G	G	G	G	A	G	A	G	G	G	G
RAC875_c44540_51	254	chr2B	662901239	662901339	A	A	A	A	A	A	A	A	A	A	A	A	A	A	A	A	A	A	A	A	A	A	G	A	A	A	G	A	A	A	A	A	A	A	A	A	A	A	A	A	A	A	A	A	A
RAC875_c44575_396	255	chr1A	301863627	301863727	A	A	G	G	A	G	A	R	G	G	A	G	G	G	G	G	G	G	G	G	G	A	G	G	G	G	G	G	G	G	G	G	G	G	A	A	G	A	G	A	A	G	G	A	G
RAC875_c46098_110	256	chr4B	666728132	666728232	G	A	A	G	A	G	G	G	A	G	G	A	A	G	A	A	G	G	A	G	A	A	G	G	G	G	G	G	A	A	A	A	G	G	A	A	G	G	G	A	A	G	A	G	G
RAC875_c46236_214	257	chr3A	747613162	747613262	A	A	G	R	A	A	A	G	A	A	A	A	G	A	A	G	A	G	G	A	A	G	A	G	A	G	A	G	A	G	A	A	A	G	G	A	G	A	A	G	A	A	G	A	A
RAC875_c4632_934	258	chr5B	655713392	655713483	G	G	G	G	G	G	G	G	G	G	G	G	G	A	G	G	G	G	A	A	G	G	A	G	A	G	G	G	G	G	A	G	G	A	G	G	G	G	G	G	G	G	G	G	G
RAC875_c46498_567	259	chr2A	734628808	734628908	A	A	A	G	A	A	G	A	G	A	A	A	G	G	G	A	A	A	G	G	A	G	G	A	G	A	G	G	A	G	G	A	G	A	G	A	A	A	A	G	G	A	A	A	G
BS00009573_51	260	chr4A	594686011	594686111	G	A	G	G	G	A	G	G	A	G	G	A	G	G	G	A	A	A	G	G	G	G	A	A	A	A	G	G	G	G	G	A	G	G	G	G	G	G	G	G	A	A	A	G	G
RAC875_c47743_81	261	chr2B	712827033	712827133	A	A	A	G	A	A	G	A	G	A	A	A	G	G	G	A	A	A	G	G	A	G	G	A	G	A	G	G	A	G	G	A	G	A	G	A	A	A	A	G	G	A	A	A	G
RAC875_c48208_304	262	chr7B	3505807	3505905	A	A	A	A	A	A	A	A	A	A	A	A	A	A	A	A	A	A	A	G	A	G	G	G	G	G	G	G	G	G	G	G	G	G	G	G	G	A	G	G	G	G	G	G	G
RAC875_c48455_224	263	chr5A	457902402	457902502	G	G	G	A	A	A	A	A	A	G	A	A	A	A	A	G	A	A	A	A	G	G	A	G	A	G	A	A	A	A	A	A	A	A	G	A	A	A	A	G	A	A	G	G	A
RAC875_c48669_226	264	0	0	0	A	A	G	G	R	R	G	A	G	G	A	G	G	G	G	G	G	G	G	G	A	A	G	G	G	G	A	G	A	A	G	G	G	G	G	A	G	A	A	G	G	G	A	A	G
RAC875_c48669_292	265	chr1A	1338194	1338286	G	A	G	A	A	A	G	G	G	G	G	A	A	G	A	G	G	G	G	A	G	G	G	G	G	G	G	A	A	A	A	G	A	G	G	G	A	G	G	A	R	G	G	G	A
RAC875_c48773_253	266	chr3A	19880783	19880883	G	G	G	G	G	G	G	G	G	G	G	G	G	G	G	G	G	G	G	A	G	A	A	A	A	A	A	A	A	A	A	A	A	A	A	A	A	G	A	A	A	A	A	A	A
RAC875_c48856_177	267	chr2A	717880040	717880133	A	A	A	A	A	A	A	A	A	A	A	A	A	A	A	A	A	A	A	A	A	A	A	A	A	A	A	A	A	A	A	A	A	A	A	A	A	A	A	G	A	A	A	A	G
RAC875_c48884_326	268	chr1A	586953153	586953250	A	A	A	A	A	A	A	A	A	A	A	A	A	A	A	A	A	A	A	G	A	G	G	G	G	G	G	G	G	G	G	G	G	G	G	G	G	A	G	G	G	G	G	G	G
RAC875_c48926_312	269	0	0	0	A	A	A	A	A	A	A	A	A	A	A	A	A	A	A	A	A	A	A	G	A	G	G	G	G	G	G	G	G	G	G	G	G	G	G	G	G	A	G	G	G	G	G	G	G
RAC875_c49207_101	270	chr5A	564080751	564080851	A	A	A	A	A	A	A	A	A	A	A	A	A	A	A	A	A	A	A	G	A	G	G	G	G	G	G	G	G	G	G	G	G	G	G	G	G	A	G	G	G	G	G	G	G
RAC875_c4960_214	271	chr7B	708475896	708475996	G	A	G	A	A	A	G	G	A	A	A	A	G	A	G	A	A	A	A	A	A	A	A	A	G	A	G	A	A	G	A	A	A	A	A	A	A	A	G	A	A	A	A	G	A
RAC875_c50245_540	272	chr2A	127207023	127207122	A	A	A	G	A	A	A	A	G	A	A	A	A	A	A	A	A	A	A	G	A	A	A	A	A	A	A	A	A	G	G	A	G	G	A	A	A	A	A	A	A	A	A	A	G
RAC875_c5041_328	273	0	0	0	G	G	G	G	G	G	A	G	G	G	A	G	A	G	G	G	A	A	G	G	G	G	G	A	G	G	G	G	G	G	G	G	A	A	G	G	G	G	G	G	G	A	G	G	A
RAC875_c50571_169	274	chr2B	358672647	358672747	G	G	G	G	G	G	G	G	G	A	G	G	G	G	G	G	G	G	G	G	A	G	G	G	G	G	G	G	G	G	G	A	G	G	G	G	A	G	G	G	A	G	G	G	G
RAC875_c5074_845	275	chr7A	109357836	109357936	A	A	A	A	A	A	A	A	A	A	A	A	A	A	A	A	A	A	G	A	A	A	A	A	A	A	G	A	A	A	A	A	A	A	A	A	A	A	A	A	A	A	A	A	A
RAC875_c50750_234	276	chr4A	619188171	619188260	A	A	A	A	A	G	G	A	G	G	A	A	A	G	A	G	G	G	G	G	A	G	A	A	A	G	A	G	G	G	G	A	G	A	G	G	G	A	A	A	A	R	G	A	G
RAC875_c51240_89	277	chr1A	442475573	442475672	G	A	A	A	A	A	G	A	A	A	G	A	A	R	G	A	A	A	G	A	R	A	G	A	A	A	A	A	A	A	A	A	A	A	G	G	A	G	G	G	G	A	A	G	A
RAC875_c51375_430	278	chr4B	652373458	652373558	G	G	A	G	A	A	G	G	R	G	G	G	G	G	G	G	G	G	G	G	G	G	G	G	G	G	G	G	G	A	G	G	G	G	G	G	G	G	G	G	G	G	A	G	G
RAC875_c52617_595	279	chr2B	329474678	329474778	G	G	G	G	G	G	G	G	G	A	G	G	G	G	G	G	G	G	G	G	A	G	G	G	G	G	G	G	G	G	G	A	G	G	G	G	G	G	G	G	A	G	G	G	G
RAC875_c52879_212	280	chr4A	609815915	609816015	G	G	G	G	G	G	G	G	G	G	G	G	G	G	G	G	G	G	G	G	G	G	G	G	G	G	G	G	G	G	G	G	G	G	G	G	G	G	G	G	G	G	G	G	G
RAC875_c5292_606	281	chr2B	16895919	16896019	A	A	A	A	A	A	A	A	A	G	A	A	A	A	G	G	G	G	A	G	A	A	A	G	A	G	A	G	A	A	A	A	G	G	G	A	A	G	A	A	G	G	A	G	G
RAC875_c52926_871	282	chr2A	17657836	17657936	A	A	A	R	G	G	G	A	A	G	A	A	G	G	G	A	G	G	G	G	A	G	G	G	G	A	A	G	A	A	A	A	G	G	A	A	A	A	A	G	A	A	A	A	G
RAC875_c52947_338	283	0	0	0	G	G	G	G	G	G	G	G	G	A	G	G	G	G	A	G	G	G	G	A	G	G	G	G	G	G	G	A	G	G	A	A	A	A	A	G	G	G	G	G	G	G	G	G	G
RAC875_c5302_300	284	chr4A	632858751	632858851	A	A	A	A	A	A	A	A	A	A	A	A	A	A	G	A	A	A	A	A	A	A	A	A	A	A	R	A	A	A	G	A	A	A	G	A	A	G	A	A	R	A	A	A	A
RAC875_c53037_181	285	chr3A	742792658	742792758	G	G	A	A	G	G	G	G	G	G	G	G	A	G	G	G	G	A	G	G	A	A	G	G	G	A	G	A	G	A	A	G	G	A	A	G	A	G	G	G	A	G	A	G	A
RAC875_c53285_834	286	chr2A	734528672	734528772	G	G	G	A	G	G	A	G	A	G	G	G	A	A	A	G	G	G	A	A	G	A	A	G	A	G	A	A	G	A	A	G	A	G	A	G	G	G	G	A	A	G	G	G	A
RAC875_c53311_414	287	0	0	0	G	G	G	G	G	A	G	G	A	A	G	A	G	A	G	A	A	A	A	G	G	G	A	A	A	G	G	A	G	G	G	A	G	G	G	G	G	G	G	G	G	A	A	G	G
BS00009777_51	288	chr5B	712905664	712905764	G	G	G	G	A	A	G	G	A	A	R	G	G	A	G	G	A	A	A	A	A	A	G	A	G	A	G	A	A	A	A	A	A	A	G	A	A	G	G	A	G	A	A	G	A
RAC875_c54085_51	289	chr2B	738684637	738684737	G	G	G	A	G	G	A	G	A	G	G	G	A	A	A	G	G	G	A	A	G	A	A	G	A	G	A	A	G	A	A	G	A	G	A	G	G	G	G	A	A	G	G	G	A
RAC875_c5413_1431	290	chr6B	710007163	710007263	G	A	G	G	G	A	G	A	A	G	G	G	G	G	A	G	G	G	A	A	G	A	G	G	G	G	A	A	G	A	A	A	A	G	A	G	A	A	G	G	G	G	A	G	G
RAC875_c54424_59	291	0	0	0	G	A	G	A	A	A	G	G	A	G	G	A	A	A	A	A	G	G	A	A	A	A	A	G	A	G	G	G	A	A	A	A	A	A	A	G	A	G	G	G	G	A	G	G	G
RAC875_c55534_116	292	chr2A	187945522	187945622	G	G	G	G	G	G	G	G	G	G	G	G	G	G	G	G	G	G	G	A	G	A	A	A	A	A	A	A	A	A	A	A	A	A	A	A	A	G	A	A	A	A	A	A	A
RAC875_c55736_525	293	chr4A	41974936	41975036	G	G	G	G	G	G	G	G	G	G	G	G	G	G	G	G	G	G	G	A	G	A	A	A	A	A	A	A	A	A	A	A	A	A	A	A	A	G	A	A	A	A	A	A	A
RAC875_c56040_263	294	chr4B	603148908	603149008	G	G	G	G	G	G	G	G	G	G	G	G	G	G	R	G	G	G	R	A	G	R	A	R	A	R	R	R	R	A	A	R	A	A	A	R	R	G	R	A	A	R	R	R	R
RAC875_c56094_310	295	chr3A	309354552	309354652	G	G	G	G	G	G	G	G	G	G	G	G	G	G	G	G	G	G	G	A	G	A	A	A	A	A	A	A	A	A	A	A	A	A	A	A	A	G	A	A	A	A	A	A	A
RAC875_c56111_61	296	chr2A	643440496	643440593	A	G	G	G	A	A	A	A	G	G	A	A	A	A	A	G	A	A	A	G	A	G	A	G	A	A	A	G	A	A	G	G	G	G	A	A	G	A	A	A	A	A	G	A	A
RAC875_c56182_263	297	chr3B	40141038	40141133	G	A	G	A	G	G	A	G	A	G	A	A	G	A	G	G	G	A	A	A	A	G	G	A	A	A	G	G	G	A	G	A	A	A	G	G	G	G	G	G	G	A	G	G	G
RAC875_c56439_58	298	chrUn	82530947	82531047	G	A	A	G	A	G	A	A	G	G	G	A	A	A	A	G	G	G	G	G	G	G	A	G	G	G	G	G	A	A	G	A	G	G	G	A	A	A	G	A	A	A	G	A	A
BS00009821_51	299	chr5D	550509773	550509873	G	A	A	G	A	G	G	G	G	G	G	A	A	G	A	G	G	G	G	G	G	G	A	G	A	G	G	G	G	G	G	G	G	G	G	G	G	G	G	A	A	G	G	A	G
BS00009864_51	300	chr2B	764074008	764074108	G	G	G	G	G	G	G	G	A	G	G	G	G	G	G	G	G	G	G	G	G	G	G	G	G	G	A	A	G	G	G	G	G	A	G	G	G	G	G	G	G	G	G	A	G
RAC875_c57566_61	301	chr1A	588902886	588902986	A	A	G	A	A	A	A	A	A	A	A	A	G	A	G	A	A	A	G	A	A	A	A	A	A	A	A	G	A	A	A	A	A	A	G	A	A	A	A	A	A	A	A	A	A
RAC875_c58159_521	302	chr3A	569425554	569425654	G	G	G	G	G	G	G	G	G	G	G	G	A	G	G	G	G	G	A	A	G	G	G	G	G	G	G	G	A	G	A	G	A	G	A	G	G	G	G	G	A	G	G	A	G
RAC875_c583_1796	303	chr3A	662398085	662398176	A	A	R	A	A	A	A	G	A	A	A	A	G	A	G	A	A	A	A	G	A	A	A	A	A	A	A	A	A	A	G	A	A	G	A	A	A	A	A	A	A	A	A	A	A
RAC875_c583_391	304	0	0	0	G	G	R	G	G	G	G	A	G	G	G	G	A	G	A	G	G	G	G	A	G	G	G	G	G	G	G	G	G	G	A	G	G	A	G	G	G	G	G	G	G	G	G	G	G
BS00009879_51	305	chr7A	715692358	715692439	G	A	A	G	G	G	G	G	A	G	A	G	G	A	A	A	A	G	A	A	G	G	A	G	G	G	G	A	G	A	A	G	G	A	A	A	G	A	G	G	G	G	G	G	G
RAC875_c583_542	306	chr3A	662395440	662395540	A	A	R	A	A	A	A	G	A	A	A	A	G	A	G	A	A	A	A	G	A	A	A	A	A	A	A	A	A	A	G	A	A	G	A	A	A	A	A	A	A	A	A	A	A
RAC875_c58399_104	307	chr3B	820503674	820503774	G	G	A	A	A	A	G	G	A	A	A	A	A	A	A	A	A	A	A	A	G	A	A	A	A	A	G	A	A	A	A	A	A	A	A	G	A	G	A	G	R	A	A	G	A
RAC875_c5852_51	308	chr4A	33861704	33861798	G	G	G	G	G	G	G	G	G	G	G	G	G	G	G	G	G	G	G	A	G	A	A	A	A	A	A	A	A	A	A	A	A	A	A	A	A	G	A	A	A	A	A	A	A
BobWhite_c13400_229	309	chr7A	705126950	705127033	G	G	A	G	A	G	G	G	G	A	G	G	G	A	G	G	G	A	G	G	G	G	G	A	A	R	G	G	G	G	G	A	G	A	G	G	A	G	G	A	R	G	A	G	A
BS00009885_51	310	chr1A	31781541	31781641	A	A	A	A	A	A	A	A	A	A	A	A	A	A	R	A	A	A	A	G	A	G	G	G	G	G	G	G	G	G	G	G	G	G	G	G	G	A	G	G	G	G	G	G	G
RAC875_c59542_53	311	chr6A	414868125	414868225	G	A	G	G	A	A	A	G	A	G	A	A	A	G	G	G	A	A	G	G	A	A	G	A	G	G	G	G	A	A	G	G	A	A	G	G	G	G	A	G	G	A	G	G	A
RAC875_c5969_173	312	chr4A	598713363	598713463	A	A	A	G	A	A	A	A	A	A	A	A	A	A	A	A	A	A	G	A	A	G	A	A	A	A	A	G	G	A	A	A	A	A	A	A	G	A	G	G	A	A	A	A	A
RAC875_c59977_598	313	chr3A	38289562	38289662	G	G	G	G	G	G	G	G	G	G	G	G	G	G	A	G	G	G	G	G	G	G	G	G	G	G	G	G	A	G	G	G	G	G	A	G	A	G	G	A	A	G	G	G	G
RAC875_c60415_154	314	chr5A	69848005	69848105	A	A	A	A	G	G	G	A	A	A	A	G	A	A	A	A	A	A	A	A	A	A	G	A	G	A	G	R	G	A	A	G	A	A	A	A	G	A	G	A	A	G	A	A	A
RAC875_c60550_115	315	chr3B	201314524	201314624	G	G	G	A	A	A	G	G	G	G	G	G	A	A	A	G	G	G	G	A	A	G	A	G	A	G	G	A	A	G	A	G	A	A	A	G	A	A	A	A	A	G	G	A	G
RAC875_c6075_214	316	chr4A	613582660	613582757	G	G	R	G	G	G	G	G	G	G	G	G	R	G	G	G	G	G	G	G	A	G	G	G	G	G	G	G	G	G	A	G	G	G	A	G	G	G	G	G	G	G	G	G	G
RAC875_c61343_250	317	chr3A	176935338	176935438	G	G	G	A	A	A	G	G	G	G	G	G	A	A	A	G	G	G	G	A	A	G	A	G	A	G	G	A	A	G	A	G	A	A	A	G	A	A	A	A	A	G	G	A	G
RAC875_c6137_562	318	chr6A	15734631	15734731	G	G	G	G	G	G	G	A	G	G	G	G	G	G	G	G	G	G	G	A	G	G	G	G	G	G	G	G	G	G	G	G	A	A	A	G	G	G	G	G	G	G	G	G	G
BS00009962_51	319	chr2B	545267358	545267458	G	G	R	R	G	G	G	G	R	R	G	G	R	G	R	G	G	G	G	R	G	R	A	R	A	R	R	G	R	A	R	R	R	R	G	A	R	R	A	A	R	A	R	G	A
RAC875_c61801_299	320	chr2B	65106946	65107046	A	A	A	A	A	A	A	A	A	A	A	A	A	A	A	A	A	A	A	A	A	A	A	A	A	A	A	A	A	A	A	A	A	A	A	A	A	G	A	A	A	A	A	A	A
RAC875_c61934_186	321	chr3A	733995575	733995675	G	G	A	A	A	A	G	G	G	A	G	G	A	G	A	A	G	A	A	G	A	A	G	G	G	A	G	A	G	A	G	G	G	A	A	G	A	G	G	A	G	G	A	G	A
BS00009970_51	322	chr4A	45338226	45338326	A	A	A	A	A	A	A	A	A	A	A	A	A	A	A	A	A	A	A	A	A	A	A	A	A	A	A	A	A	A	A	A	G	A	A	A	A	A	A	A	A	A	A	A	G
RAC875_c62531_80	323	chr7B	36489766	36489866	G	G	G	G	G	G	G	G	G	A	G	A	A	G	A	G	A	A	G	G	G	G	G	G	G	G	G	G	G	A	A	G	A	G	G	G	G	G	G	G	G	A	G	G	G
RAC875_c63_149	324	chr6A	11116241	11116341	G	A	A	A	A	A	A	G	A	A	A	G	G	A	G	A	A	G	G	A	G	A	A	A	G	A	G	A	G	A	G	A	A	A	A	A	G	G	G	A	A	A	A	G	G
RAC875_c6301_187	325	chr5A	246849937	246850037	G	G	G	G	G	G	G	G	G	G	G	G	G	G	G	G	G	G	G	A	G	A	A	A	A	A	A	A	A	A	A	A	A	A	A	A	A	G	A	A	A	A	A	A	A
RAC875_c63701_141	326	chr4D	90749666	90749766	G	G	G	G	G	G	G	G	G	G	G	G	G	G	G	G	G	G	G	A	G	A	A	A	A	A	A	A	A	A	A	A	A	A	A	A	A	G	A	A	A	A	A	A	A
RAC875_c64190_212	327	0	0	0	A	A	A	R	A	A	A	A	R	A	A	A	G	A	G	A	A	A	G	G	A	A	A	A	A	A	A	G	A	A	G	A	G	G	G	A	A	A	A	G	R	A	A	A	A
RAC875_c6429_132	328	chr6A	614165644	614165744	G	A	G	G	A	G	G	G	A	A	G	A	G	A	G	A	G	G	A	G	G	A	A	G	R	G	G	G	G	A	A	G	G	G	G	G	G	G	A	A	G	G	G	G	G
RAC875_c6431_1012	329	chr6A	467487785	467487885	G	G	G	G	G	G	G	G	A	G	G	G	G	G	G	G	G	G	G	G	G	G	G	A	G	G	G	G	G	G	G	G	G	G	G	G	G	G	A	G	G	G	G	G	G
RAC875_c65143_123	330	chr6A	432243033	432243121	A	A	A	A	A	A	A	A	A	A	A	A	A	A	A	A	A	A	A	G	A	G	G	G	G	G	G	G	G	G	G	G	G	G	G	G	G	A	G	G	G	G	G	G	G
BS00010049_51	331	chr6B	690979454	690979554	G	G	G	G	G	G	G	G	A	G	G	G	G	G	G	G	G	A	G	G	G	G	G	G	G	G	G	G	A	G	G	G	G	G	G	G	G	G	G	G	G	G	G	G	A
RAC875_c65908_1080	332	chr7A	670960431	670960531	A	A	A	A	A	A	A	G	A	A	A	A	G	A	G	A	A	A	A	G	A	A	A	G	A	A	A	A	A	A	A	A	G	A	A	A	A	A	A	A	A	A	A	A	A
RAC875_c6650_838	333	chr7B	114887	114987	A	A	A	A	A	A	G	A	A	G	A	G	A	A	A	A	A	A	G	A	A	A	A	A	A	A	A	A	A	A	A	A	A	A	G	A	A	A	A	G	A	A	A	A	G
RAC875_c67311_429	334	chr2B	545757261	545757361	A	A	G	G	A	A	A	A	G	G	A	A	G	A	G	A	A	A	A	G	A	G	A	G	A	G	G	A	G	A	G	G	G	G	A	A	G	G	A	A	R	A	G	A	A
RAC875_c67397_116	335	chr1B	635979886	635979973	A	A	A	A	A	G	A	A	G	G	A	A	G	A	G	A	G	G	G	G	A	G	G	A	G	G	R	G	A	G	G	A	G	A	G	G	G	R	A	A	G	A	A	A	G
RAC875_c67397_67	336	chr1B	635979835	635979933	G	G	G	G	G	A	G	G	A	A	G	G	A	G	A	G	A	A	A	A	G	A	A	G	A	A	R	A	G	A	A	G	A	G	A	A	A	R	G	G	A	G	G	G	A
RAC875_c68797_115	337	0	0	0	G	G	G	G	G	G	G	G	G	G	G	G	G	G	G	G	G	G	G	A	G	A	A	A	A	A	A	A	A	A	A	A	A	A	A	A	A	G	A	A	A	A	A	A	A
BS00010129_51	338	chr6A	616412555	616412653	A	A	A	A	A	A	A	A	G	A	A	A	G	A	G	A	A	A	A	G	A	A	A	A	A	A	A	A	A	A	A	A	G	G	A	A	A	G	A	A	G	A	A	A	A
RAC875_c7341_144	339	chr1A	282546764	282546864	G	G	A	A	G	A	A	A	A	G	G	A	A	R	A	G	G	G	A	A	A	A	A	A	G	G	G	A	A	A	A	A	G	A	A	A	G	G	G	G	R	G	G	G	G
RAC875_c75858_184	340	0	0	0	A	A	A	A	A	A	A	A	A	A	A	A	A	A	A	A	A	A	A	A	A	A	A	A	A	A	A	A	A	A	A	A	A	A	A	A	A	A	A	A	A	A	A	A	A
RAC875_c75971_349	341	chr1A	10055434	10055534	A	A	A	A	A	A	A	A	A	A	A	A	A	A	A	A	A	A	G	A	A	A	G	G	A	A	A	A	A	A	A	A	A	A	A	A	A	A	A	G	A	A	A	A	A
RAC875_c76186_510	342	chr2B	693314845	693314945	G	G	G	G	G	G	G	A	G	G	G	G	G	G	G	G	G	G	G	A	G	G	G	G	G	G	G	G	G	G	G	G	A	A	G	G	G	A	G	A	G	G	G	A	A
RAC875_c77791_840	343	chr1A	57211066	57211166	A	G	A	A	A	A	A	A	A	A	A	G	A	G	G	G	A	A	G	A	A	G	A	A	A	A	A	A	G	G	A	A	A	A	G	A	G	A	G	A	A	A	A	A	A
RAC875_c78751_587	344	chr1A	9643050	9643150	G	G	A	A	G	G	G	G	A	A	A	G	A	A	A	G	A	A	A	A	G	G	A	A	A	A	G	A	G	G	A	G	A	A	A	A	A	A	A	A	G	G	A	A	A
RAC875_c7978_362	345	chr6B	705599001	705599101	G	G	G	G	G	G	G	G	G	G	G	G	G	G	R	G	G	G	G	G	G	G	G	G	G	G	G	G	G	G	G	G	G	G	G	G	G	G	G	G	G	G	G	G	G
RAC875_c80504_487	346	chr7A	30094331	30094431	A	A	A	A	A	A	A	A	A	A	A	A	A	A	A	A	A	A	A	A	A	A	A	A	A	A	A	A	A	A	A	A	A	A	A	A	A	A	A	A	A	A	A	A	G
RAC875_c8110_2107	347	chr4B	159571073	159571173	A	A	A	A	A	A	A	A	A	A	A	A	A	A	A	A	A	A	A	A	A	A	A	A	A	A	A	A	A	A	A	A	A	A	A	A	A	A	A	A	A	A	A	A	A
RAC875_c81264_124	348	chr6B	170990354	170990454	G	G	A	G	G	G	A	A	A	A	A	G	A	A	A	G	A	A	A	A	G	G	A	A	G	G	G	A	G	G	A	G	A	A	G	G	G	G	A	G	A	A	G	G	A
RAC875_c81899_216	349	chr2A	714207590	714207690	G	G	G	A	G	A	G	G	A	A	G	G	G	G	R	G	G	G	G	A	G	G	G	G	G	G	G	R	G	G	A	G	G	A	A	G	R	G	G	G	A	G	G	A	G
RAC875_c82406_177	350	chr6B	3887272	3887365	A	A	A	A	A	A	A	A	A	A	A	A	A	A	A	A	A	A	R	A	A	A	A	A	A	A	A	A	A	A	A	A	A	A	A	A	A	A	A	A	A	A	A	A	A
RAC875_c8254_1434	351	chr6A	617060877	617060977	G	G	G	G	G	G	G	G	A	G	G	G	G	G	A	G	G	G	G	A	G	G	G	G	G	G	G	G	G	G	G	G	A	A	G	G	G	A	G	G	A	G	G	G	G
RAC875_c8254_249	352	chr6A	617059214	617059314	A	A	A	A	A	A	A	A	G	A	A	A	A	A	G	A	A	A	A	G	A	A	A	A	A	A	A	A	A	A	A	A	G	G	A	A	A	G	A	A	G	A	A	A	A
RAC875_c8544_1562	353	chr5A	524230201	524230301	G	A	G	G	A	G	A	A	G	G	G	G	G	G	G	G	G	G	G	A	G	R	R	R	R	A	R	R	R	R	R	R	A	A	R	R	A	G	R	A	R	R	R	R	R
RAC875_c8590_246	354	0	0	0	G	G	A	G	G	G	G	G	G	G	G	G	G	G	G	A	G	G	G	G	G	G	G	G	G	G	G	G	G	G	R	R	G	G	G	G	G	R	G	G	G	G	A	G	G
RAC875_c86680_391	355	chr1A	464810298	464810398	A	A	A	A	A	A	A	A	A	A	A	A	A	A	A	A	A	A	A	A	A	A	A	A	A	A	A	A	A	A	A	A	A	A	A	A	A	A	A	A	A	A	A	A	A
RAC875_c90033_165	356	0	0	0	A	A	A	A	A	A	A	A	A	A	A	A	A	A	A	A	A	A	A	G	A	G	G	G	G	G	G	G	G	G	G	G	G	G	G	G	G	A	G	G	G	G	G	G	G
RAC875_c9012_276	357	chr1B	635135634	635135734	A	G	G	G	A	G	A	G	G	A	A	G	G	G	G	G	G	A	A	G	A	A	A	G	A	A	A	G	G	G	G	G	G	G	G	A	A	A	A	A	A	G	G	G	A
RAC875_c9415_1229	358	0	0	0	G	G	A	G	G	G	G	A	G	G	G	A	A	G	A	G	G	G	G	A	G	G	G	G	G	G	G	A	A	G	A	G	G	A	A	G	G	G	A	A	R	G	G	G	G
RAC875_c9700_989	359	chr7A	670767113	670767213	A	G	G	G	G	G	G	A	A	A	A	G	A	G	A	G	A	A	A	A	G	G	A	G	A	A	A	A	G	A	A	G	A	G	A	A	G	A	G	G	A	G	G	A	A
RAC875_c97355_297	360	chr2B	730998438	730998523	G	G	G	A	G	G	A	G	A	G	G	G	A	A	A	G	G	G	A	A	G	A	A	G	A	G	A	A	G	A	A	G	A	G	A	G	G	G	G	A	A	G	G	R	A
RAC875_c97437_61	361	chr4B	658160413	658160512	G	G	G	G	G	G	G	G	G	G	G	G	G	A	G	G	G	G	G	G	G	G	A	G	G	G	G	G	G	G	G	G	G	G	G	G	G	G	G	A	G	G	G	G	G
RAC875_rep_c100137_586	362	chr3A	156268313	156268413	G	G	G	A	A	A	G	G	G	G	G	G	A	A	A	G	G	G	G	A	A	G	A	G	A	G	G	A	A	G	A	G	A	A	A	G	A	A	A	A	A	G	G	A	G
RAC875_rep_c101788_88	363	chr2A	371045922	371046017	A	A	A	A	A	A	A	A	A	G	A	A	A	A	A	A	A	A	A	A	G	A	A	A	A	A	A	A	A	A	A	G	A	A	A	A	G	A	A	A	G	A	A	A	A
RAC875_rep_c104959_434	364	chr7A	608205809	608205909	A	A	A	G	A	A	A	G	A	A	A	A	A	A	A	A	A	G	A	G	A	A	G	A	G	G	G	G	A	A	A	A	A	G	G	A	A	G	A	A	R	A	A	G	A
RAC875_rep_c105164_545	365	0	0	0	G	A	G	A	A	A	A	G	A	A	G	A	A	A	A	A	A	G	A	A	G	A	A	G	A	A	A	A	A	A	G	G	G	A	A	G	A	A	G	A	G	A	A	A	A
RAC875_rep_c105168_114	366	chr1B	582547530	582547625	G	G	G	G	G	G	G	G	G	G	G	G	A	G	A	G	G	G	G	G	G	G	G	G	G	G	G	G	G	A	A	G	G	G	R	G	G	G	G	G	G	G	G	G	A
RAC875_rep_c105597_205	367	0	0	0	A	A	A	G	G	A	A	A	A	A	A	A	A	A	G	A	A	A	G	G	A	A	A	G	A	A	A	A	G	G	G	A	G	A	G	A	A	A	A	G	G	A	A	A	G
BS00010567_51	368	chr2A	692695886	692695972	G	A	A	G	G	G	G	G	G	A	G	A	G	G	G	A	G	G	G	G	G	A	G	A	G	G	G	G	G	G	G	A	G	G	G	G	A	G	G	G	G	G	A	G	G
RAC875_rep_c106542_272	369	0	0	0	G	G	G	A	G	G	A	G	G	G	G	G	A	A	G	G	G	G	A	A	G	A	A	G	A	G	A	G	G	A	A	G	A	G	A	G	G	G	G	A	R	G	G	R	A
RAC875_rep_c106667_302	370	0	0	0	A	A	G	A	A	A	A	A	A	A	A	A	A	A	G	A	A	A	A	A	A	A	A	A	A	A	A	A	A	A	A	A	A	A	A	A	A	A	A	A	A	A	A	A	A
RAC875_rep_c106884_592	371	chr1A	529667779	529667879	A	A	A	A	A	A	A	A	A	A	A	A	G	A	G	A	A	A	A	A	A	A	A	A	A	A	A	A	A	G	G	A	A	A	R	A	A	A	A	A	A	A	A	A	G
BS00010645_51	372	chr4A	669088301	669088401	G	A	A	A	A	A	A	G	G	G	G	A	G	A	A	A	G	G	A	A	A	A	A	A	A	A	G	A	A	A	G	A	A	A	A	G	A	G	A	A	A	A	A	G	G
RAC875_rep_c108665_52	373	0	0	0	A	A	A	G	A	A	G	A	G	A	A	A	G	G	G	A	A	A	G	G	A	G	G	A	G	A	G	G	A	G	G	A	G	A	G	A	A	A	A	G	G	A	A	A	G
RAC875_rep_c109010_380	374	chr4A	497012159	497012259	G	G	G	G	G	G	G	G	G	G	G	G	G	G	G	G	G	G	G	A	G	A	A	A	A	A	A	A	A	A	A	A	A	A	A	A	A	G	A	A	A	A	A	A	A
RAC875_rep_c109674_414	375	chr4A	284631110	284631210	G	G	G	G	G	G	A	G	G	G	G	G	G	G	A	G	G	G	A	A	G	G	G	G	G	G	G	G	G	G	G	G	A	A	A	G	G	G	G	G	G	G	G	G	G
RAC875_rep_c110391_565	376	chr6B	146837698	146837798	G	G	G	G	G	G	A	G	G	G	A	G	A	G	G	G	A	A	G	G	G	G	G	A	G	G	G	G	G	G	G	G	A	A	G	G	G	G	G	G	G	A	G	G	A
RAC875_rep_c110962_423	377	chr2A	3960701	3960801	A	A	A	A	G	G	A	A	A	G	A	A	A	G	G	A	A	A	A	G	A	A	G	A	A	A	A	A	A	A	A	A	G	A	R	A	A	A	G	A	G	A	A	G	A
RAC875_rep_c111063_235	378	chr2A	77165792	77165873	G	G	G	G	G	G	G	G	G	G	G	G	G	G	G	G	G	G	G	A	G	A	A	A	A	A	A	A	A	A	A	A	A	A	A	A	A	G	A	A	A	A	A	A	A
BS00010676_51	379	chr6D	291928434	291928534	G	A	A	G	A	A	A	A	A	A	A	A	A	A	A	G	A	A	A	A	A	A	A	A	G	G	G	A	A	A	A	G	A	A	G	G	G	G	A	G	A	A	G	G	A
RAC875_rep_c111735_373	380	chr7A	580469962	580470057	G	G	G	G	G	G	G	G	G	G	G	G	G	G	G	G	G	G	G	A	G	A	A	A	A	A	A	A	A	A	A	A	A	A	A	A	A	G	A	A	A	A	A	A	A
RAC875_rep_c111952_436	381	chr3A	650424555	650424626	A	A	A	A	A	A	A	A	A	A	A	A	A	A	A	A	A	A	A	G	A	G	G	G	G	G	G	G	G	G	G	G	G	G	G	G	G	A	G	G	A	G	G	G	G
RAC875_rep_c112210_179	382	chr5A	68549275	68549375	G	G	G	G	A	A	A	G	G	G	G	A	G	G	G	G	G	G	G	G	G	G	A	G	A	G	G	A	A	G	G	A	G	G	G	G	A	G	A	G	G	A	G	G	G
RAC875_rep_c112321_108	383	chr1A	516565021	516565121	A	A	A	A	A	A	A	A	A	G	A	A	G	A	G	A	A	A	A	A	A	A	A	A	A	A	A	A	A	G	G	A	A	A	R	A	A	A	A	A	A	A	A	A	G
RAC875_rep_c113120_326	384	chr2A	675896397	675896497	A	A	A	G	A	A	A	A	A	A	A	A	A	A	A	A	A	A	A	A	A	A	A	A	A	A	A	G	A	A	A	A	A	A	A	A	A	A	A	A	A	A	A	G	A
BobWhite_c13504_378	385	chr6D	460573314	460573407	A	A	G	G	A	A	A	A	A	A	A	A	G	A	G	A	A	A	G	G	A	A	A	A	A	A	A	A	G	A	G	G	G	G	G	A	A	A	A	A	G	A	A	A	G
BS00010729_51	386	chr2A	767019054	767019138	G	G	G	G	G	G	G	G	G	A	G	G	A	G	R	G	G	G	G	G	G	G	G	G	G	G	G	G	G	G	A	G	G	G	A	G	G	A	G	G	R	G	G	G	G
BS00010745_51	387	chr2B	546201874	546201974	G	G	A	A	G	G	G	G	A	A	G	G	A	G	A	G	G	G	G	A	G	A	G	A	G	A	A	G	A	G	A	A	A	A	G	G	A	A	G	G	A	G	A	G	G
RAC875_rep_c115723_409	388	chr5B	712971583	712971683	G	G	G	G	G	G	G	G	R	G	A	G	G	G	G	G	A	G	G	G	G	G	G	G	G	G	G	G	G	G	G	G	G	G	G	G	G	G	G	G	G	A	G	G	G
RAC875_rep_c116002_204	389	chr2B	723403275	723403375	A	A	A	A	A	R	A	A	A	A	A	A	A	A	A	A	A	A	A	G	A	G	G	G	G	G	G	G	G	G	G	G	G	G	G	G	G	A	G	G	G	G	G	G	G
RAC875_rep_c116934_270	390	chr1D	7896788	7896888	A	A	A	A	A	A	A	A	A	A	A	A	A	A	A	A	A	A	A	A	A	A	G	G	G	G	A	A	A	A	A	A	A	G	A	A	A	A	A	G	A	A	A	A	A
RAC875_rep_c118368_167	391	0	0	0	A	G	A	A	A	R	A	A	G	A	A	A	A	A	A	A	G	A	A	A	A	A	A	A	A	A	A	A	A	G	A	G	A	A	A	A	A	A	A	A	A	G	G	A	A
RAC875_rep_c119568_203	392	0	0	0	G	A	G	G	G	G	G	A	G	G	G	A	G	G	G	A	G	G	A	A	G	G	G	A	G	G	G	G	G	A	A	G	G	A	A	G	G	G	A	G	A	G	A	G	G
RAC875_rep_c69147_611	393	chr2A	35645452	35645552	A	A	A	A	A	A	A	A	A	A	A	A	A	A	A	A	A	A	A	A	A	A	A	A	A	A	A	A	A	A	A	A	A	A	G	A	A	A	A	A	A	A	A	A	A
BS00010829_51	394	chr2A	607996014	607996114	G	G	A	A	G	G	G	G	A	A	G	G	A	G	A	G	G	G	G	A	G	A	G	A	G	A	A	G	A	G	A	A	A	A	G	G	A	A	G	G	A	G	A	G	G
RAC875_rep_c69892_151	395	chr2B	555322708	555322807	A	A	A	A	A	A	A	A	G	A	A	A	A	A	A	A	A	A	A	G	A	A	A	A	A	A	A	G	A	A	G	A	G	G	A	A	A	A	A	A	A	A	A	A	A
RAC875_rep_c70665_451	396	chr2A	35646924	35647024	A	A	A	A	A	A	A	A	A	A	A	A	A	A	A	A	A	A	A	A	A	A	A	A	A	A	A	A	A	A	A	A	A	A	G	A	A	A	A	A	A	A	A	A	A
RAC875_rep_c70837_62	397	chr2B	532090623	532090719	A	A	G	G	A	A	A	A	G	G	A	A	G	A	G	A	A	A	A	G	A	G	A	G	A	G	A	A	G	A	G	G	G	G	G	A	G	A	A	A	G	A	G	A	A
RAC875_rep_c70998_974	398	chr6B	561702810	561702910	A	A	A	A	A	A	A	A	A	A	A	A	A	A	A	A	A	A	A	A	A	A	A	A	A	A	A	A	A	A	A	A	A	A	A	A	A	A	A	A	A	A	A	A	A
RAC875_rep_c71278_345	399	chr1A	582865050	582865150	G	G	A	R	G	G	G	G	A	A	G	G	A	G	A	G	G	G	A	A	G	G	G	G	G	G	G	A	G	G	A	G	A	A	G	G	G	G	G	G	G	G	G	G	G
RAC875_rep_c72155_1009	400	chr2B	736247446	736247532	A	A	A	G	A	A	G	A	G	A	A	A	G	G	G	A	A	A	G	G	A	G	G	A	G	A	G	G	A	G	G	A	G	A	G	A	G	A	A	G	G	A	A	G	G
RAC875_rep_c72575_237	401	chr2A	93936739	93936839	G	G	G	A	G	G	G	G	G	G	G	G	G	G	G	G	G	G	G	G	G	A	G	A	G	G	G	G	G	G	G	A	G	G	G	G	G	G	G	G	G	G	G	G	G
RAC875_rep_c73524_82	402	0	0	0	A	G	A	A	G	G	G	G	G	G	G	G	G	G	G	A	G	G	G	G	A	A	G	G	G	A	G	G	G	G	G	G	G	G	G	G	G	G	G	G	G	G	A	A	G
RAC875_rep_c74125_721	403	chr3A	658706987	658707087	A	A	R	A	A	A	A	G	A	A	A	A	G	A	G	A	A	A	A	G	A	A	A	A	A	A	A	A	A	A	G	A	A	G	A	A	A	A	A	A	A	A	A	A	A
RAC875_rep_c74471_125	404	0	0	0	G	G	G	A	G	G	G	G	G	G	G	G	G	G	G	G	G	G	A	G	G	G	G	G	G	G	G	G	G	G	G	G	G	G	G	G	G	G	G	G	A	G	G	G	G
RAC875_rep_c88106_68	405	chr5A	390366961	390367061	A	G	A	A	A	A	A	A	A	A	A	A	G	A	A	A	A	A	A	A	A	A	A	A	A	A	A	G	A	A	A	A	G	A	A	A	A	A	A	A	A	A	A	A	A
RAC875_rep_c94503_152	406	0	0	0	G	G	G	G	G	G	G	G	G	G	G	G	G	G	G	G	G	G	G	G	G	G	G	G	A	G	G	G	G	G	G	G	G	G	G	G	G	G	G	G	G	G	G	G	G
RAC875_rep_c95069_54	407	chr1B	336647854	336647954	A	A	G	G	A	G	A	G	G	G	A	G	G	G	G	G	G	G	G	G	G	A	G	G	G	G	G	G	G	G	G	G	G	G	A	A	G	A	G	A	A	G	G	A	G
RAC875_rep_c96490_105	408	chr3A	12838732	12838828	G	G	A	G	G	G	G	G	G	G	G	A	A	G	G	A	G	G	G	G	G	G	G	A	G	G	G	G	A	G	G	G	A	G	A	G	A	G	G	A	G	G	G	G	G
RAC875_rep_c97766_145	409	chr1B	2355260	2355360	G	G	G	G	G	G	G	G	A	A	A	G	G	G	G	G	A	A	G	G	G	G	G	G	G	G	G	R	G	G	G	G	G	G	G	A	G	G	G	G	G	G	G	G	A
RAC875_s108395_60	410	chr3B	605267406	605267506	G	G	G	G	G	G	G	G	G	A	G	A	G	G	A	A	G	A	A	A	G	G	A	G	A	A	A	G	A	G	G	G	G	A	G	G	G	G	A	A	R	G	G	G	G
RAC875_s109572_87	411	chr7D	627322239	627322339	A	G	R	A	A	G	G	A	A	A	A	G	A	A	A	G	A	A	A	A	A	A	A	G	A	A	G	A	A	A	A	G	A	A	A	A	A	A	A	A	A	A	G	A	A
RAC875_s117797_152	412	chr6A	609381471	609381568	A	A	A	A	A	A	A	A	A	A	A	A	A	A	A	A	A	A	A	G	A	G	G	G	G	G	G	G	G	G	G	G	G	G	G	G	G	A	G	G	G	G	G	G	G
RFL_Contig1105_1309	413	chr6B	651419032	651419132	G	G	G	G	G	G	G	G	G	G	G	G	G	R	G	G	G	G	G	A	G	A	R	A	A	A	A	A	A	A	A	A	A	A	A	A	A	G	A	A	A	A	A	A	A
RFL_Contig1115_264	414	chr2A	771713090	771713190	A	A	A	G	R	A	A	A	A	G	A	A	A	G	A	A	A	A	A	A	G	G	G	A	G	A	A	A	A	A	A	A	A	A	A	A	A	A	G	G	G	A	A	A	A
BS00011095_51	415	chr5B	15321561	15321661	A	A	A	A	A	A	A	A	A	A	A	A	G	A	G	A	A	A	A	A	A	A	A	A	A	A	G	A	A	G	A	A	G	A	G	A	G	A	A	A	R	A	A	A	G
RFL_Contig1265_515	416	chr5B	602138965	602139065	A	A	A	A	A	A	A	A	A	A	A	A	A	G	G	A	A	A	G	A	A	A	G	A	A	A	A	A	A	A	G	A	A	A	A	A	A	A	A	A	A	A	A	A	A
RFL_Contig1456_1130	417	chr3A	32118791	32118891	A	G	A	G	A	A	G	A	G	A	G	G	A	G	A	A	A	G	G	G	G	A	A	G	G	G	A	A	A	G	A	G	G	G	A	A	A	A	A	A	A	G	A	A	A
RFL_Contig1456_1438	418	chr3B	39906417	39906517	G	A	G	A	G	G	A	G	A	G	A	A	G	A	G	G	G	A	A	A	A	G	G	A	A	A	G	G	G	A	G	A	A	A	G	G	G	G	G	G	G	A	G	G	G
RFL_Contig1460_693	419	0	0	0	G	G	A	G	A	G	A	G	A	G	G	G	A	G	A	A	G	G	G	G	G	A	G	A	G	G	G	G	G	G	G	A	G	A	A	G	G	G	G	G	G	G	A	G	A
RFL_Contig1656_234	420	chr7A	344675163	344675263	G	G	G	G	G	G	G	G	G	G	G	G	G	G	G	G	G	G	G	A	G	A	A	A	A	A	A	A	A	A	A	A	A	A	A	A	A	G	A	A	A	A	A	A	A
RFL_Contig1715_631	421	chr6A	597292426	597292526	G	A	G	G	G	G	G	G	G	G	G	A	G	A	G	A	G	G	G	G	G	G	A	G	A	A	G	G	A	A	G	G	G	G	G	G	A	G	G	G	G	G	G	G	G
RFL_Contig1793_315	422	chr2A	570189824	570189919	G	G	G	G	G	G	G	G	G	G	G	G	G	G	A	G	G	G	G	G	G	G	G	G	G	G	G	G	G	A	G	G	A	G	A	G	G	G	G	G	G	G	G	G	G
RFL_Contig1864_406	423	chr3B	454668427	454668527	G	G	G	G	G	G	G	G	G	G	G	G	G	G	G	G	G	G	G	A	G	A	A	A	A	A	A	A	A	A	A	A	A	A	A	A	A	G	A	A	A	A	A	A	A
RFL_Contig189_894	424	chr2A	101382797	101382896	A	G	G	G	G	A	A	A	G	G	G	G	G	G	G	G	G	A	G	G	G	G	G	A	A	A	G	G	G	G	G	G	G	G	A	G	G	G	A	G	G	G	A	A	G
RFL_Contig1935_207	425	chr5A	56309162	56309252	G	G	G	G	G	G	G	G	G	G	G	G	G	G	G	G	G	G	G	A	G	A	A	A	A	A	A	A	A	A	A	A	A	A	A	A	A	G	A	A	A	A	A	A	A
RFL_Contig2160_524	426	chr1A	29280588	29280688	G	A	G	G	G	A	G	G	A	A	A	A	A	G	G	G	A	G	G	G	G	A	G	G	G	G	G	A	G	A	G	A	G	G	G	G	G	G	G	G	G	A	A	G	A
RFL_Contig2163_1080	427	chr6D	3853247	3853347	A	A	G	A	A	A	A	G	A	A	A	A	G	A	G	A	A	A	G	G	A	A	A	A	A	A	G	G	A	A	A	A	A	G	G	A	R	A	A	A	G	A	A	G	A
RFL_Contig2298_1377	428	chr6A	501227789	501227889	G	G	G	G	G	G	G	G	G	G	G	G	G	G	G	G	G	G	G	A	G	A	A	A	A	A	A	A	A	A	A	A	A	A	A	A	A	G	A	A	A	A	A	A	A
RFL_Contig2391_831	429	chr6A	409131071	409131171	R	R	G	R	G	R	R	G	G	G	R	R	G	R	G	R	R	R	G	A	R	R	A	A	R	R	R	A	R	R	A	R	R	R	R	R	R	R	A	R	A	R	R	R	R
RFL_Contig2616_1422	430	chr3A	535194379	535194479	G	G	A	G	G	G	G	G	G	G	G	A	A	G	A	G	G	G	G	A	G	G	G	G	G	G	G	G	A	G	A	G	A	A	A	G	G	G	A	A	R	G	G	G	G
RFL_Contig2729_517	431	chr2B	664213021	664213120	A	A	A	A	G	G	G	A	A	A	A	G	G	A	G	G	A	G	A	A	G	G	A	G	A	G	A	A	A	G	A	A	G	A	A	A	A	A	G	A	A	A	G	A	G
RFL_Contig2765_2274	432	chr6A	604887198	604887298	A	G	A	A	A	A	A	A	A	A	A	G	G	G	G	G	A	A	G	A	A	G	A	A	A	A	A	A	G	G	A	A	A	A	G	A	G	A	G	A	A	A	A	A	G
RFL_Contig2787_634	433	chr3A	660235169	660235269	G	A	G	G	G	G	G	G	G	A	A	G	G	A	G	G	A	G	G	G	G	G	G	G	G	G	A	G	G	G	A	G	G	G	A	G	G	G	G	G	A	A	G	G	A
RFL_Contig2800_257	434	chr6A	616340342	616340425	A	A	A	A	A	A	A	A	G	A	A	A	G	A	G	A	A	A	A	G	A	A	A	A	A	A	A	A	A	A	A	A	G	G	A	A	A	G	A	A	G	A	A	A	A
RFL_Contig2800_905	435	chr6A	616338963	616339063	A	A	A	A	A	A	A	A	G	A	A	A	G	A	G	A	A	A	A	G	A	A	A	A	A	A	A	A	A	A	A	A	G	G	A	A	A	G	A	A	G	A	A	A	A
RFL_Contig2925_631	436	chr2B	536639135	536639235	G	G	A	A	G	G	G	G	A	A	G	G	A	G	A	G	G	G	G	A	G	A	G	A	G	A	G	G	A	G	A	A	A	A	A	G	A	G	G	G	A	G	A	G	G
RFL_Contig2931_1687	437	chr2B	151907544	151907644	G	G	G	G	G	G	G	G	G	G	G	G	G	G	G	G	G	G	G	A	G	A	A	A	A	A	A	A	A	A	A	A	A	A	A	A	A	G	A	A	A	A	A	A	A
RFL_Contig3023_2098	438	chr4B	566597170	566597270	G	G	G	G	G	G	G	G	G	G	G	G	G	G	A	G	G	G	G	A	G	G	G	G	G	G	G	G	G	G	A	G	G	A	A	G	G	G	A	G	A	G	G	G	G
RFL_Contig308_173	439	chr3D	585084966	585085066	A	A	A	A	A	A	A	A	A	A	A	A	A	A	A	A	A	A	A	G	A	G	G	G	G	G	G	G	G	G	G	G	G	G	G	G	G	A	G	G	G	G	G	G	G
RFL_Contig3172_2421	440	0	0	0	A	A	A	A	A	A	A	G	A	A	A	A	A	A	A	A	A	A	A	G	A	A	A	A	A	A	A	A	A	A	A	A	G	G	A	A	A	G	A	G	A	A	A	G	G
RFL_Contig3228_2154	441	chr3B	19263529	19263629	G	A	A	A	A	A	G	G	G	A	G	A	A	A	A	A	A	G	A	A	A	A	A	A	A	G	A	A	A	A	A	A	G	A	G	G	A	G	G	A	A	A	A	A	A
RFL_Contig329_877	442	0	0	0	A	A	A	A	A	A	A	A	A	A	A	A	A	A	A	A	A	A	A	G	A	G	G	G	G	G	G	G	G	G	G	G	G	G	G	G	G	A	G	G	G	G	G	G	G
RFL_Contig3306_194	443	chr7A	538782168	538782268	G	G	G	G	G	G	G	G	G	G	G	G	G	G	G	G	G	G	G	A	G	A	A	A	A	A	A	A	A	A	A	A	A	A	A	A	A	G	A	A	A	A	A	A	A
RFL_Contig341_573	444	chr2B	384749867	384749943	A	A	A	G	A	A	A	A	G	G	A	A	G	A	G	A	A	A	G	G	A	A	A	A	A	A	G	A	G	A	G	G	G	G	G	A	G	G	A	A	G	A	A	A	A
RFL_Contig3419_1831	445	chr6A	520713491	520713591	A	A	A	A	A	A	A	A	G	G	G	A	A	A	A	A	G	G	A	A	A	A	A	A	A	A	A	A	A	A	A	A	A	A	A	A	A	A	A	A	G	A	A	A	A
RFL_Contig3589_113	446	chr6A	542828975	542829075	G	G	G	G	G	G	G	G	G	G	G	G	G	G	G	G	G	G	G	A	G	A	A	A	A	A	A	A	A	A	A	A	A	A	A	A	A	G	A	A	A	A	A	A	A
RFL_Contig3713_1183	447	chr2A	755794786	755794886	G	G	G	G	G	G	G	G	G	G	G	G	G	G	G	G	G	G	G	A	G	A	A	A	A	A	A	A	A	A	A	A	A	A	A	A	A	G	A	A	A	A	A	A	A
BS00011399_51	448	chr7B	750040395	750040486	G	G	G	G	G	G	G	G	G	G	G	G	G	G	G	G	G	G	G	G	G	G	A	G	G	G	G	G	G	G	G	G	G	G	G	G	G	G	G	G	G	G	G	G	G
RFL_Contig3885_1183	449	chr5B	601405774	601405874	G	G	G	G	G	G	G	G	G	G	G	G	G	R	G	G	G	G	A	G	G	G	A	G	G	G	G	G	G	G	A	G	G	G	G	G	G	G	G	G	G	G	G	G	G
BS00011404_51	450	chr6A	615780255	615780355	G	A	A	G	A	A	G	G	G	A	G	A	G	A	G	A	G	A	A	G	G	A	A	A	A	A	G	G	G	A	A	A	G	G	G	G	G	G	A	A	G	G	A	G	G
RFL_Contig4244_1251	451	chr5A	564073730	564073830	G	G	G	G	G	G	G	G	G	G	G	G	G	G	G	G	G	G	A	G	G	G	A	G	G	G	G	R	A	G	G	G	G	G	G	G	G	G	G	G	G	G	G	G	G
RFL_Contig4499_1145	452	chr2B	738682100	738682200	G	G	G	A	G	G	A	G	A	G	G	G	A	A	A	G	G	G	A	A	G	A	A	G	A	G	A	A	G	A	A	G	A	G	A	G	G	G	G	A	A	G	G	G	A
RFL_Contig4499_1817	453	chr2A	738988294	738988386	G	G	G	A	G	G	A	G	A	G	G	G	A	A	A	G	G	G	A	A	G	A	A	G	A	G	A	A	G	A	A	G	A	G	A	G	G	G	G	A	A	G	G	G	A
RFL_Contig4499_204	454	chr2B	738681161	738681259	G	G	G	A	G	G	A	G	A	G	G	G	A	A	A	G	G	G	A	A	G	A	A	G	A	G	A	A	G	A	A	G	A	G	A	G	G	G	G	A	A	G	G	G	A
RFL_Contig4499_785	455	chr2B	738681740	738681840	A	A	A	G	A	A	G	A	G	A	A	A	G	G	G	A	A	A	G	G	A	G	G	A	G	A	G	G	A	G	G	A	G	A	G	A	A	A	A	G	G	A	A	A	G
RFL_Contig4514_470	456	chr6A	38472916	38473016	A	A	A	A	A	A	A	A	A	A	A	A	A	A	A	A	A	A	A	A	A	A	A	A	G	A	A	A	G	A	A	A	A	A	A	A	A	A	A	A	A	A	A	A	A
RFL_Contig4543_1706	457	chr5A	654098337	654098437	A	A	A	A	A	A	A	A	A	G	A	A	R	A	G	A	G	A	A	A	A	A	A	A	A	A	A	A	A	G	A	A	A	A	A	A	A	G	A	A	A	G	A	G	G
RFL_Contig4560_1206	458	chr2A	764322666	764322766	A	A	A	A	A	A	A	A	A	G	A	A	G	A	G	A	A	A	A	A	A	A	A	A	A	A	A	A	A	A	A	A	A	A	G	A	A	A	A	A	A	A	A	A	A
RFL_Contig4696_565	459	chr2A	109595897	109595997	G	G	G	G	G	G	G	G	G	G	G	G	G	G	G	G	G	G	G	A	G	A	A	A	A	A	A	A	A	A	A	A	A	A	A	A	A	G	A	A	A	A	A	A	A
RFL_Contig4751_1197	460	chr5A	510541687	510541788	G	G	G	G	G	G	A	G	G	A	G	G	A	G	G	G	G	G	A	A	G	G	G	A	G	G	G	A	G	A	A	G	G	A	G	G	G	G	G	G	G	G	G	A	A
RFL_Contig4842_579	461	chr7A	692900061	692900159	A	A	A	A	A	A	A	A	G	G	G	A	A	G	A	A	G	A	A	A	A	A	G	A	A	A	A	G	A	A	A	A	A	A	A	G	A	A	A	G	G	G	A	A	A
RFL_Contig4946_315	462	chr3A	46174341	46174436	G	A	G	G	G	G	G	G	G	G	G	A	G	G	G	A	G	G	G	G	G	A	G	G	G	G	G	G	A	A	G	A	G	G	A	G	G	G	G	A	G	G	G	G	G
RFL_Contig5163_1144	463	chr2A	603376026	603376126	G	G	G	G	G	G	G	G	G	G	G	G	G	G	G	G	G	G	G	A	G	A	A	A	A	A	A	A	A	A	A	A	A	A	A	A	A	G	A	A	A	A	A	A	A
RFL_Contig5194_60	464	chr3A	185183024	185183124	A	A	A	A	A	A	A	A	A	A	A	A	A	A	A	A	A	A	A	G	A	G	G	G	G	G	G	G	G	G	G	G	G	G	G	G	G	A	G	G	G	G	G	G	G
RFL_Contig5232_4612	465	chr1B	69539306	69539406	G	G	G	A	G	G	A	G	G	G	G	G	G	G	G	G	G	G	G	G	G	G	G	A	G	A	G	G	G	G	G	G	A	G	A	G	G	A	G	G	A	G	G	G	G
RFL_Contig5262_1500	466	chr6A	609035756	609035856	G	A	G	G	G	G	G	G	G	G	G	A	G	A	A	A	G	G	A	G	G	A	A	G	A	G	G	G	A	A	G	G	G	G	A	G	A	G	A	G	G	G	G	G	G
RFL_Contig5277_1283	467	chr2A	771512363	771512463	G	G	G	G	G	G	G	G	G	G	G	G	A	A	A	G	G	G	A	G	G	G	A	G	A	G	G	G	G	G	G	G	G	G	A	A	R	G	G	A	G	G	G	G	G
RFL_Contig5373_701	468	chr1A	520342173	520342273	G	G	G	G	G	G	G	G	G	A	G	G	A	G	A	G	G	G	G	G	G	G	G	G	G	G	G	G	G	A	A	G	G	G	G	G	G	G	G	G	G	G	G	G	A
RFL_Contig5601_544	469	chr4B	646975043	646975126	G	G	G	G	G	G	G	G	G	G	G	G	G	G	G	G	G	G	G	A	G	A	A	A	A	A	A	A	A	A	A	A	A	A	A	A	A	G	A	A	A	A	A	A	A
BS00011513_51	470	chr6A	2400551	2400651	G	G	G	A	G	G	G	G	G	G	G	G	G	G	G	G	G	G	A	G	G	G	G	G	G	G	G	G	G	G	G	G	G	G	G	G	G	G	G	G	A	G	G	G	G
RFL_Contig5676_1956	471	chr7A	202369734	202369834	A	G	A	A	A	G	A	A	G	A	A	A	A	A	A	A	G	A	A	A	A	A	A	A	A	A	A	A	A	G	A	G	A	A	A	A	A	A	A	A	A	G	G	A	A
RFL_Contig5676_748	472	chr7A	202370942	202371042	A	G	A	A	A	G	A	A	G	A	A	A	A	A	A	A	G	A	A	A	A	A	A	A	A	A	A	A	A	G	A	G	A	A	A	A	A	A	A	A	A	G	G	A	A
RFL_Contig5722_537	473	chr6B	714336008	714336108	G	A	G	G	A	G	G	G	A	G	G	A	G	A	G	A	G	G	A	G	G	A	G	G	G	G	G	G	G	A	A	G	G	G	G	G	G	G	A	A	G	G	G	G	G
RFL_Contig5739_743	474	chr5B	531538710	531538810	G	G	A	A	A	A	G	G	A	G	G	A	G	G	A	A	A	G	G	A	G	A	G	G	G	G	G	G	A	G	A	A	A	A	G	A	A	G	G	A	G	A	A	G	G
RFL_Contig5744_821	475	chr6B	719509120	719509220	A	A	A	A	A	A	A	A	A	G	A	A	A	A	A	A	A	A	A	A	A	A	G	A	G	A	A	A	A	A	A	A	A	A	A	A	A	A	A	A	A	A	A	A	A
RFL_Contig5759_1729	476	chr5A	526660469	526660569	G	G	G	G	G	G	G	G	G	G	G	G	G	G	G	G	G	G	G	A	G	A	A	A	A	A	A	A	A	A	A	A	A	A	A	A	A	G	A	A	A	A	A	A	A
RFL_Contig602_627	477	chr7A	733571639	733571739	A	A	A	A	A	A	A	A	A	G	A	A	A	A	A	A	A	A	A	A	A	A	G	A	A	A	A	A	A	A	A	A	A	A	A	A	A	A	A	A	A	A	A	A	G
RFL_Contig617_1436	478	chr5D	562062800	562062900	R	R	R	R	G	G	R	R	R	G	R	R	R	G	R	R	G	G	G	G	G	G	R	G	R	G	R	G	G	G	G	G	G	G	R	G	G	R	R	G	R	G	G	R	A
RFL_Contig854_2201	479	chr2D	618852816	618852916	G	G	R	G	G	A	G	G	A	A	G	A	G	A	G	G	A	A	A	G	G	G	A	G	G	G	G	A	G	G	A	G	G	G	G	G	G	G	G	R	G	A	G	G	G
RFL_Contig89_774	480	chr2A	590974010	590974110	G	A	A	G	A	A	A	G	G	G	A	A	A	A	G	A	A	G	A	G	G	A	A	A	G	A	G	A	A	A	G	A	A	G	G	G	A	G	G	A	G	A	A	G	A
RFL_Contig916_683	481	chr6A	106985429	106985529	G	G	A	G	G	G	A	A	A	A	A	G	A	A	A	G	A	A	A	A	G	G	A	A	G	G	G	A	G	G	A	G	A	A	G	G	G	G	G	G	A	A	G	G	A
BS00011561_51	482	chr5D	562338670	562338770	G	G	G	G	A	A	G	G	A	A	G	G	G	A	G	G	A	A	A	A	A	A	G	A	G	A	G	A	A	A	A	A	A	A	G	A	A	G	G	A	G	G	A	G	A
TA001092-0715	483	chr3A	598564966	598565019	A	A	A	A	A	A	A	A	A	G	A	G	A	A	G	G	A	G	G	G	A	A	G	A	G	G	G	A	G	A	A	A	A	G	A	A	A	A	G	G	G	A	A	A	A
TA001421-0474	484	chr2A	4146016	4146067	A	A	G	G	A	A	A	A	A	A	A	A	G	A	G	A	A	A	G	G	A	A	A	A	A	A	A	A	G	A	G	G	G	G	G	A	A	A	A	A	G	A	A	A	G
TA001656-0405	485	chr4A	741567428	741567474	G	G	G	G	G	G	G	G	A	G	G	G	A	G	A	G	G	G	G	A	G	G	G	G	G	G	G	G	G	G	G	G	R	A	G	G	G	A	G	G	A	G	G	G	G
TA001684-0426	486	chr4A	105247341	105247394	A	G	A	G	G	G	G	A	G	G	A	G	G	G	A	G	G	G	G	G	G	G	G	G	G	G	A	G	G	G	G	G	G	G	G	G	G	G	A	G	G	G	G	A	G
TA001691-0675	487	chr1B	662068021	662068074	A	G	G	G	G	G	G	A	G	G	A	G	G	G	A	G	G	G	G	G	G	G	G	G	G	G	A	A	G	G	G	A	G	G	G	A	G	A	A	G	R	G	A	A	G
TA001746-1415	488	chr4A	733710633	733710686	G	G	G	G	G	G	G	A	A	G	G	G	R	G	G	G	G	G	G	G	G	G	G	G	G	G	G	G	G	G	G	G	G	G	G	G	G	G	G	G	G	G	G	G	A
BS00011599_51	489	chr2A	762290036	762290136	G	G	G	A	G	A	G	G	G	A	G	A	A	G	G	A	G	G	G	A	G	G	G	G	G	G	A	G	G	G	G	A	G	G	G	G	A	A	G	G	G	A	A	G	A
TA001993-0199	490	chr2A	565256240	565256291	A	A	A	A	A	A	A	A	A	A	A	A	A	A	A	A	A	A	A	A	A	A	A	A	A	A	A	A	A	A	A	A	G	A	G	A	A	A	A	A	A	A	A	A	A
TA002070-0603-w	491	chr3A	705950138	705950323	G	G	G	G	G	A	G	G	A	A	A	G	A	A	A	G	A	A	G	G	G	G	A	G	G	G	A	G	G	A	G	G	G	G	G	G	G	G	G	A	R	G	G	G	A
TA002223-0420	492	0	0	0	G	G	G	G	G	G	G	G	G	G	G	G	G	G	G	G	G	G	G	A	G	A	A	A	A	A	A	A	A	A	A	A	A	A	A	A	A	G	A	A	A	A	A	A	A
TA002362-0954	493	chr1A	556941907	556941960	A	A	G	A	A	A	A	A	G	A	A	A	G	A	A	A	A	A	A	A	A	A	A	A	A	A	A	A	A	A	A	A	A	A	A	A	A	A	A	A	A	A	A	A	A
TA002380-1222	494	chr5B	479828670	479828723	G	G	G	G	G	G	G	G	G	G	G	G	G	G	G	G	G	G	G	G	G	G	G	G	G	G	G	A	G	A	G	G	G	G	G	G	G	G	G	G	G	G	G	A	G
TA002465-0326-w	495	chr6B	115701026	115701225	G	G	R	G	G	G	G	G	G	G	G	G	G	G	G	G	G	G	G	A	G	G	G	G	G	G	G	G	G	G	A	A	G	G	A	G	G	G	G	G	G	G	G	G	G
TA002789-1409	496	chr1A	527952990	527953038	A	A	A	A	A	A	A	A	A	A	A	A	G	A	G	A	A	A	A	A	A	A	A	A	A	A	A	A	A	G	G	A	A	A	R	A	A	A	A	A	A	A	A	A	G
TA003005-0339	497	chr6B	34341036	34341089	G	G	G	G	G	A	A	G	A	A	G	G	G	A	G	G	A	A	A	G	G	G	A	A	G	A	G	G	G	G	G	A	A	A	G	G	G	G	G	A	G	A	A	G	A
TA003804-0980	498	chr3A	697741111	697741164	A	A	A	G	A	R	G	A	G	G	G	A	A	G	A	A	G	G	G	G	A	A	G	A	A	A	G	G	A	G	G	A	G	R	G	A	G	A	A	G	G	G	A	A	G
TA004016-0277	499	chr2A	570002592	570002645	G	G	G	G	G	G	G	G	G	G	G	G	G	G	G	G	G	G	G	G	G	G	G	G	G	G	G	G	G	G	G	G	A	G	A	G	G	G	G	G	G	G	G	G	G
TA004081-0677	500	chr1A	500833985	500834038	G	G	G	G	G	G	G	G	G	G	G	G	G	G	G	G	G	G	A	A	G	G	A	G	G	G	G	A	G	G	A	G	A	A	A	G	G	A	G	G	G	G	G	G	G
TA004185-0427	501	chr3B	3238175	3238228	G	G	G	G	G	G	G	G	G	G	G	G	G	G	G	G	G	G	G	G	G	G	G	G	G	A	G	G	G	G	G	G	G	G	G	G	G	G	G	G	G	G	A	G	G
TA004354-0356	502	chr7A	733087676	733087728	G	G	G	G	G	G	G	G	G	A	G	G	G	G	G	G	G	G	G	G	G	G	A	G	G	G	G	G	G	G	G	G	G	G	G	G	G	G	G	G	G	G	G	G	A
TA004548-0753	503	chr5A	507966998	507967049	A	G	A	A	R	A	G	G	A	A	A	A	A	A	A	A	A	G	A	G	A	A	A	A	A	G	A	A	A	A	A	A	G	G	A	A	G	A	A	G	G	A	A	A	A
TA004556-0473	504	chr4A	619284549	619284598	A	A	A	A	A	A	A	A	G	A	A	A	A	A	A	A	G	A	A	A	A	A	A	A	A	A	G	A	A	A	A	G	A	A	A	A	A	A	A	A	A	G	A	A	A
TA004710-0394	505	chr2B	767374515	767374564	A	A	A	A	A	A	A	A	G	A	A	A	A	A	G	A	A	A	A	A	A	A	A	A	A	A	G	R	A	R	A	A	A	G	A	A	A	A	A	A	G	A	A	G	A
TA005738-0654	506	chr3B	782845348	782845401	G	G	G	R	A	G	G	G	A	G	A	G	G	A	G	G	A	A	G	G	G	A	G	G	G	A	G	G	G	G	G	G	G	G	A	G	G	G	G	G	G	G	G	G	G
TA005995-0488	507	chr1A	21048755	21048808	G	G	G	A	A	G	G	G	G	G	G	G	G	G	A	A	G	G	G	G	G	G	A	A	A	A	G	G	G	G	G	G	G	A	G	G	G	A	A	A	A	G	G	G	G
TA006195-0588	508	chr2B	601337948	601337997	G	A	A	A	G	G	G	G	A	A	G	G	G	G	G	A	G	G	G	A	G	A	G	A	G	G	G	A	G	G	A	A	A	G	G	G	A	G	G	G	G	G	A	G	G
TA006422-1750	509	chr6A	73640960	73641013	A	A	A	A	A	A	A	A	A	A	A	A	A	A	A	A	A	A	A	A	A	A	A	A	A	A	A	A	A	A	A	A	A	A	A	A	A	A	G	A	A	A	A	A	A
TA011763-0791	510	chr3B	65280140	65280193	G	G	G	A	G	G	A	G	A	G	G	G	A	A	A	G	G	G	A	A	G	A	A	G	A	G	A	A	G	A	A	G	A	G	A	G	G	G	G	A	A	G	G	G	A
BS00011899_51	511	chr6A	616819344	616819444	A	A	A	A	A	A	A	A	G	A	A	A	G	A	G	A	A	A	A	G	A	A	A	A	A	A	A	A	A	A	A	A	G	G	A	A	A	G	A	A	G	A	A	A	A
Tdurum_contig10027_113	512	chr7B	451077066	451077166	G	G	G	G	G	G	G	G	G	G	G	G	G	G	G	G	G	G	G	A	G	A	A	A	A	A	A	A	A	A	A	A	A	A	A	A	A	G	A	A	A	A	A	A	A
Tdurum_contig10096_71	513	chr2A	460907437	460907537	G	G	G	G	G	G	G	G	G	G	G	G	G	G	G	G	G	G	G	A	G	A	A	A	A	A	A	A	A	A	A	A	A	A	A	A	A	G	A	A	A	A	A	A	A
Tdurum_contig101169_270	514	chr2D	164136046	164136146	G	G	G	G	G	G	G	G	G	G	G	G	G	G	A	G	G	G	G	A	G	A	A	A	A	A	A	A	A	A	A	A	A	A	A	A	A	G	A	A	A	A	A	A	A
Tdurum_contig10174_155	515	chr7A	263177237	263177337	A	A	R	R	A	A	A	G	A	A	A	A	G	A	G	A	A	A	A	G	A	A	A	A	A	A	A	G	A	A	A	A	A	G	G	A	A	A	A	A	R	A	A	G	A
Tdurum_contig10181_344	516	chr2A	764658870	764658970	G	G	G	G	G	G	G	G	G	G	G	G	G	G	G	G	G	G	G	R	G	R	R	R	R	R	R	R	R	R	R	R	R	R	R	R	R	G	R	R	R	R	R	R	R
Tdurum_contig10191_400	517	0	0	0	G	G	G	G	G	G	G	G	G	G	G	G	G	G	G	G	G	G	G	A	G	A	A	A	A	A	A	A	A	A	A	A	A	A	A	A	A	G	A	A	A	A	A	A	A
Tdurum_contig10205_484	518	chr6A	485106083	485106183	A	A	G	A	A	A	A	A	A	A	A	A	A	A	A	A	A	A	A	G	A	A	A	A	A	A	A	A	A	A	G	A	A	A	A	A	A	A	A	A	A	A	A	A	A
Tdurum_contig10217_661	519	0	0	0	G	G	G	G	G	G	G	G	G	G	G	G	G	G	G	G	G	G	G	A	G	A	A	A	A	A	A	A	A	A	A	A	A	A	A	A	A	G	A	A	A	A	A	A	A
Tdurum_contig102264_294	520	chr1A	469393635	469393735	A	A	A	A	A	A	A	A	A	A	A	A	A	A	A	A	A	A	A	G	A	G	G	G	G	G	G	G	G	G	G	G	G	G	G	G	G	A	G	G	G	G	G	G	G
Tdurum_contig102477_95	521	chr2B	122741673	122741773	A	A	A	A	A	A	A	A	A	A	A	A	A	A	A	A	A	A	A	G	A	G	G	G	G	G	G	G	G	G	G	G	G	G	G	G	G	A	G	G	G	G	G	G	G
Tdurum_contig10271_1044	522	chr7B	377905696	377905776	G	G	G	G	G	G	G	G	G	G	G	G	G	G	G	G	G	G	G	A	G	A	A	A	A	A	A	A	A	A	A	A	A	A	A	A	A	G	A	A	A	A	A	A	A
Tdurum_contig10275_384	523	chr4D	51866029	51866129	A	G	G	A	G	A	A	A	G	G	A	G	A	G	G	G	A	A	G	A	A	G	G	A	G	A	A	A	A	G	G	A	A	A	A	A	A	A	G	G	A	A	A	A	A
Tdurum_contig10302_240	524	chr4B	660666012	660666112	A	A	A	A	A	A	A	A	A	A	A	A	A	G	A	A	A	A	A	A	A	A	G	A	G	A	A	A	A	A	A	A	A	A	A	A	A	A	A	A	A	A	A	A	A
Tdurum_contig10322_1908	525	chr4B	11911238	11911338	A	A	A	A	A	A	A	A	A	A	A	A	A	A	G	A	G	G	A	A	A	A	A	A	A	A	A	A	A	A	A	A	A	A	G	A	A	A	A	A	A	G	A	A	A
Tdurum_contig10441_183	526	0	0	0	G	G	G	G	G	G	G	G	G	G	G	G	G	G	G	G	G	G	G	A	G	A	A	A	A	A	A	A	A	A	A	A	A	A	A	A	A	G	A	A	A	A	A	A	A
Tdurum_contig10443_394	527	0	0	0	A	A	A	A	A	A	A	A	A	A	A	A	A	A	A	A	A	A	A	G	A	G	G	G	G	G	G	G	G	G	G	G	G	G	G	G	G	A	G	G	G	G	G	G	G
Tdurum_contig10669_1621	528	chr5A	601614424	601614523	G	A	A	G	A	A	G	G	G	A	G	G	G	A	A	A	G	G	A	G	G	G	A	A	G	A	A	A	A	A	G	A	G	G	A	G	A	G	A	A	A	A	A	A	G
Tdurum_contig10684_584	529	chr1A	551981074	551981168	G	G	G	G	G	G	G	G	G	G	G	G	G	G	G	G	G	G	G	A	G	A	A	A	A	A	A	A	A	A	A	A	A	A	A	A	A	G	A	A	A	A	A	A	A
Tdurum_contig10777_70	530	chr4A	622236085	622236185	A	A	A	A	A	A	A	A	G	G	A	A	A	A	A	A	G	A	A	A	A	A	A	A	A	A	G	G	A	A	A	G	A	A	A	A	A	A	A	A	A	G	A	A	A
Tdurum_contig10829_231	531	0	0	0	A	A	A	A	A	A	A	A	A	A	A	A	A	A	A	A	A	A	A	G	A	G	G	G	G	G	G	G	G	G	G	G	G	G	G	G	G	A	G	G	G	G	G	G	G
Tdurum_contig10835_791	532	chr1A	369092508	369092608	A	A	A	A	A	A	A	A	A	A	A	A	A	A	A	A	A	A	A	A	A	A	G	A	A	A	A	A	A	A	A	A	A	A	A	A	A	A	A	A	A	A	A	A	A
Tdurum_contig10932_1060	533	chr7A	107852821	107852921	A	A	A	A	A	A	A	A	A	A	A	A	A	A	A	A	A	A	G	A	A	A	A	A	A	A	G	A	A	A	A	A	A	A	A	A	A	A	A	A	A	A	A	A	A
Tdurum_contig10938_108	534	0	0	0	G	G	G	G	G	G	G	G	G	G	G	G	G	G	G	G	G	G	G	A	G	A	A	A	A	A	A	A	A	A	A	A	A	A	A	A	A	G	A	A	A	A	A	A	A
Tdurum_contig10978_1074	535	chr4B	667614273	667614373	A	G	G	A	G	G	A	A	G	A	A	G	G	A	G	G	A	A	G	A	G	G	A	A	A	A	A	A	G	G	G	G	G	A	G	G	A	A	A	G	G	A	G	A	A
Tdurum_contig11053_998	536	0	0	0	A	A	A	A	A	A	A	A	A	A	A	A	A	A	A	A	A	A	A	G	A	G	G	G	G	G	G	G	G	G	G	G	G	G	G	G	G	A	G	G	G	G	G	G	G
Tdurum_contig11189_271	537	chr1D	442106133	442106232	A	A	A	A	G	A	A	A	A	A	A	A	A	A	G	A	A	A	A	A	A	A	A	A	A	A	A	A	G	A	A	A	A	A	G	A	G	A	A	G	G	A	A	A	A
Tdurum_contig11228_274	538	chr5B	560440347	560440447	G	G	G	G	G	G	G	G	G	G	G	G	G	A	G	G	G	G	G	G	G	G	A	G	G	G	G	G	G	G	G	G	G	G	G	G	G	G	G	G	G	G	G	G	G
Tdurum_contig1127_290	539	chr7A	155952245	155952345	G	G	G	G	G	G	G	G	G	G	G	G	G	G	G	G	G	G	G	A	G	A	A	A	A	A	A	A	A	A	A	A	A	A	A	A	A	G	A	A	A	A	A	A	A
Tdurum_contig11411_163	540	0	0	0	A	A	A	A	A	A	A	A	A	A	A	A	A	A	A	A	A	A	A	G	A	G	G	G	G	G	G	G	G	G	G	G	G	G	G	G	G	A	G	G	G	G	G	G	G
Tdurum_contig11431_194	541	chr7A	652724482	652724582	G	G	G	G	G	G	G	G	G	G	G	G	G	G	G	G	G	G	G	A	G	A	A	A	A	A	A	A	A	A	A	A	A	A	A	A	A	G	A	A	A	A	A	A	A
Tdurum_contig11451_335	542	0	0	0	G	G	G	G	G	G	G	G	G	G	G	G	G	G	G	G	G	G	G	A	G	A	A	A	A	A	A	A	A	A	A	A	A	A	A	A	A	G	A	A	A	A	A	A	A
Tdurum_contig11561_485	543	chr3A	438369914	438369995	A	A	A	A	A	A	A	A	A	A	A	A	A	A	A	A	A	A	A	G	A	G	G	G	G	G	G	G	G	G	G	G	G	G	G	G	G	A	G	G	G	G	G	G	G
Tdurum_contig11613_94	544	0	0	0	G	G	G	G	G	G	G	G	G	G	G	G	G	G	G	G	G	G	G	A	G	A	A	A	A	A	A	A	A	A	A	A	A	A	A	A	A	G	A	A	A	A	A	A	A
Tdurum_contig11684_144	545	chr3B	23184532	23184632	G	G	G	G	G	G	G	G	A	G	A	G	G	A	G	G	A	A	G	G	G	G	A	G	A	A	G	G	G	A	G	G	G	G	G	G	G	G	G	G	G	G	G	G	G
Tdurum_contig11705_96	546	chr3A	737210014	737210114	G	A	A	A	A	A	G	G	G	A	A	A	A	A	A	A	A	A	A	A	R	A	G	A	G	A	A	A	A	A	A	A	A	G	A	G	A	G	A	A	A	A	A	G	A
Tdurum_contig11967_234	547	chr6A	452774884	452774984	G	G	G	G	G	G	G	G	A	G	G	G	G	G	G	G	G	G	G	G	G	G	G	A	G	G	G	G	G	G	G	G	G	G	G	G	G	G	A	G	G	G	G	G	G
Tdurum_contig12009_354	548	chr6A	562272307	562272407	G	G	G	G	G	G	G	G	G	G	G	G	G	G	G	G	G	G	G	A	G	A	A	A	A	A	A	A	A	A	A	A	A	A	A	A	A	G	A	A	A	A	A	A	A
Tdurum_contig12064_92	549	chr7A	324926377	324926477	A	G	G	G	G	G	R	R	G	G	A	G	G	G	G	G	G	G	G	G	G	G	G	G	G	A	A	G	G	G	G	G	G	G	G	G	G	A	G	G	G	G	G	A	G
Tdurum_contig12111_1240	550	0	0	0	G	G	G	G	G	G	G	G	G	G	G	G	G	G	G	G	G	G	G	A	G	A	A	A	A	A	A	A	A	A	A	A	A	A	A	A	A	G	A	A	A	A	A	A	A
Tdurum_contig12159_468	551	chr2B	772053192	772053292	A	A	A	A	A	A	A	A	G	A	A	A	A	A	G	A	A	A	A	A	A	A	A	A	A	A	G	R	A	G	A	A	A	R	A	A	A	A	A	A	G	A	A	R	A
Tdurum_contig12204_384	552	chr4B	665396953	665397053	G	G	G	G	G	G	G	G	G	A	A	G	G	G	G	G	A	G	G	G	G	G	G	G	G	G	G	A	G	G	G	G	G	G	G	G	G	G	G	G	G	A	G	G	A
BS00012081_51	553	chr2A	27966798	27966899	A	A	A	A	A	A	A	A	A	A	A	A	A	A	A	A	A	A	A	G	A	A	A	A	A	A	A	A	A	A	G	A	A	G	A	A	A	A	A	A	A	A	A	A	A
Tdurum_contig12287_537	554	0	0	0	G	G	G	G	G	G	G	G	G	G	G	G	G	G	G	G	G	G	G	A	G	A	A	A	A	A	A	A	A	A	A	A	A	A	A	A	A	G	A	A	A	A	A	A	A
Tdurum_contig12336_489	555	chr2B	65097688	65097788	G	G	G	G	G	G	G	G	G	G	G	G	G	G	R	G	G	G	G	G	G	G	G	G	G	G	G	G	G	G	G	G	G	G	G	G	G	A	G	G	G	G	G	G	G
Tdurum_contig12384_1746	556	0	0	0	A	A	A	A	A	A	A	A	A	A	A	A	A	A	A	A	A	A	A	G	A	G	G	G	G	G	G	G	G	G	G	G	G	G	G	G	G	A	G	G	G	G	G	G	G
Tdurum_contig12385_874	557	0	0	0	A	A	A	A	A	A	A	A	A	A	A	A	A	A	A	A	A	A	A	G	A	G	G	G	G	G	G	G	G	G	G	G	G	G	G	G	G	A	G	G	G	G	G	G	G
Tdurum_contig12453_246	558	chr4A	35626896	35626996	A	G	G	A	A	G	G	A	G	A	A	G	G	G	G	G	G	G	G	G	G	G	G	G	G	G	A	G	A	G	G	G	G	G	G	A	A	A	A	G	G	G	G	A	G
BS00012093_51	559	chr6A	83357038	83357138	G	G	G	G	G	G	G	G	G	G	G	G	G	G	G	G	G	G	G	G	G	G	G	G	G	G	G	G	G	G	G	G	G	G	G	G	G	G	A	G	G	G	G	G	G
Tdurum_contig12591_168	560	0	0	0	A	A	A	A	A	A	A	A	A	A	A	A	A	A	A	A	A	A	A	G	A	G	G	G	G	G	G	G	G	G	G	G	G	G	G	G	G	A	G	G	G	G	G	G	G
Tdurum_contig12611_245	561	0	0	0	G	G	G	G	G	G	G	G	G	G	G	G	G	G	G	G	G	G	G	A	G	A	A	A	A	A	A	A	A	A	A	A	A	A	A	A	A	G	A	A	A	A	A	A	A
Tdurum_contig12637_366	562	chr7A	670956891	670956991	G	G	G	A	G	G	G	G	G	G	G	G	G	G	G	A	G	G	A	A	G	A	A	A	A	A	A	A	A	A	A	A	A	A	A	A	A	G	A	A	A	A	A	A	A
Tdurum_contig12660_192	563	chr2B	719803563	719803663	G	A	A	G	A	G	G	G	G	G	G	A	A	G	A	A	G	G	A	G	A	G	G	G	G	G	A	G	G	G	G	A	G	G	G	G	R	A	G	G	A	G	G	G	A
Tdurum_contig12800_1004	564	chr3B	567247561	567247661	G	G	G	G	G	G	G	G	G	G	G	G	G	G	G	G	G	G	G	A	G	A	A	A	A	A	A	A	A	A	A	A	A	A	A	A	A	G	A	A	A	A	A	A	A
Tdurum_contig13011_241	565	chr3A	739166481	739166581	G	G	G	G	G	G	G	G	G	G	G	G	G	R	G	G	G	G	G	G	G	G	A	G	G	G	A	G	G	G	G	G	G	G	A	A	A	G	G	A	G	G	G	G	A
Tdurum_contig13022_653	566	0	0	0	G	G	G	G	G	G	G	G	G	G	G	G	G	G	G	G	G	G	G	A	G	A	A	A	A	A	A	A	A	A	A	A	A	A	A	A	A	G	A	A	A	A	A	A	A
Tdurum_contig13056_374	567	chr4A	15916228	15916320	A	A	A	A	A	A	A	A	A	A	A	A	A	A	A	A	A	A	A	G	A	G	G	G	G	G	G	G	G	G	G	G	G	G	G	G	G	A	G	G	G	G	G	G	G
Tdurum_contig13106_421	568	0	0	0	G	G	G	G	G	G	G	G	G	G	G	G	G	G	G	G	G	G	G	A	G	A	A	A	A	A	A	A	A	A	A	A	A	A	A	A	A	G	A	A	A	A	A	A	A
Tdurum_contig13148_1089	569	0	0	0	A	A	A	A	A	A	A	A	A	A	A	A	A	A	A	A	A	A	A	G	A	G	G	G	G	G	G	G	G	G	G	G	G	G	G	G	G	A	G	G	G	G	G	G	G
Tdurum_contig13156_144	570	chr6A	544146222	544146322	G	G	G	G	G	G	G	G	G	G	G	G	G	G	G	G	G	G	G	A	G	A	A	A	A	A	A	A	A	A	A	A	A	A	A	A	A	G	A	A	A	A	A	A	A
Tdurum_contig13287_811	571	chr6A	18712635	18712735	A	A	A	A	A	A	A	G	A	A	A	A	A	A	A	A	A	A	G	G	A	A	A	A	A	A	A	A	A	A	G	A	G	G	G	A	G	A	A	A	A	A	A	A	G
Tdurum_contig13602_554	572	0	0	0	A	A	A	A	A	A	A	A	A	A	A	A	A	A	A	A	A	A	A	G	A	G	G	G	G	G	G	G	G	G	G	G	G	G	G	G	G	A	G	G	G	G	G	G	G
Tdurum_contig13646_225	573	chr3A	737677121	737677221	G	A	G	G	G	G	G	G	G	A	G	A	G	G	A	G	G	G	G	G	G	G	G	A	G	A	A	G	A	G	G	A	G	G	G	G	G	G	G	G	G	A	G	G	G
BS00012298_51	574	chr2B	731609113	731609199	G	G	G	A	G	G	A	G	A	G	G	G	A	A	A	G	G	G	A	A	G	A	A	G	A	G	A	A	G	A	A	G	A	G	A	G	G	G	G	A	A	G	G	R	A
Tdurum_contig13876_121	575	0	0	0	G	G	G	G	G	G	G	G	G	G	G	G	G	G	G	G	G	G	G	A	G	A	A	A	A	A	A	A	A	A	A	A	A	A	A	A	A	G	A	A	A	A	A	A	A
Tdurum_contig14090_612	576	chr1B	530335886	530335967	A	A	A	A	A	A	A	A	A	A	A	A	A	A	A	A	A	A	A	G	A	G	G	G	G	G	G	G	G	G	G	G	G	G	G	G	G	A	G	G	G	G	G	G	G
Tdurum_contig14422_148	577	chr5A	365095015	365095115	A	A	A	A	A	A	A	A	A	A	A	A	A	A	A	A	A	A	A	A	A	A	G	A	A	A	G	A	A	A	A	A	A	A	A	A	A	A	A	A	A	A	A	A	A
Tdurum_contig14482_1013	578	chr2B	777115625	777115725	G	G	G	G	G	R	G	G	G	G	G	G	G	G	G	G	G	G	G	G	G	G	G	G	G	G	G	G	G	G	G	G	G	A	G	G	G	G	G	G	G	G	G	G	G
Tdurum_contig14482_423	579	chr2B	777114735	777114835	A	A	A	A	R	G	A	A	A	A	A	A	A	G	A	A	A	A	A	A	G	A	G	A	G	A	A	A	A	A	A	A	A	G	A	A	A	A	G	G	A	A	A	A	A
Tdurum_contig14490_593	580	chr5A	601433362	601433462	A	A	A	A	A	A	A	A	A	A	A	A	A	G	G	A	A	A	G	A	A	A	G	A	A	A	G	G	A	G	A	A	A	A	A	A	A	A	A	A	G	A	A	G	A
Tdurum_contig14542_567	581	0	0	0	A	A	A	A	A	A	A	A	A	A	A	A	A	A	A	A	A	A	A	G	A	G	G	G	G	G	G	G	G	G	G	G	G	G	G	G	G	A	G	G	G	G	G	G	G
Tdurum_contig15081_452	582	0	0	0	A	A	A	A	A	A	A	A	A	A	A	A	A	A	A	A	A	A	A	G	A	G	G	G	G	G	G	G	G	G	G	G	G	G	G	G	G	A	G	G	G	G	G	G	G
BS00012382_51	583	chr2B	740314898	740314998	G	G	G	A	G	G	A	G	A	G	G	G	A	A	A	G	G	G	A	A	G	A	A	G	A	G	A	A	G	A	A	G	A	G	A	G	G	G	G	A	A	G	G	R	A
Tdurum_contig15250_312	584	chr5A	404994334	404994434	A	A	A	A	A	A	A	A	A	A	A	A	A	A	A	A	A	A	A	A	A	A	A	A	A	A	A	A	A	A	A	A	A	A	A	A	A	A	A	A	A	A	A	A	A
Tdurum_contig15255_94	585	0	0	0	A	A	A	A	A	A	A	A	A	A	A	A	A	A	A	A	A	A	A	G	A	G	G	G	G	G	G	G	G	G	G	G	G	G	G	G	G	A	G	G	G	G	G	G	G
Tdurum_contig15361_1009	586	chr6A	250726225	250726325	G	A	A	G	A	A	A	A	A	A	A	A	A	A	A	G	A	A	A	A	A	A	A	A	G	G	G	A	A	A	A	G	A	A	G	G	G	G	A	G	A	A	G	G	A
Tdurum_contig15361_1035	587	chr6A	250726251	250726351	G	A	A	G	A	A	A	A	A	A	A	A	A	A	A	G	A	A	A	A	A	A	A	A	G	G	G	A	A	A	A	G	A	A	G	G	G	G	A	G	A	A	G	G	A
Tdurum_contig15456_214	588	chr1A	551878046	551878129	A	A	A	A	A	A	A	A	A	A	A	A	A	A	A	A	A	A	A	G	A	G	G	G	G	G	G	G	G	G	G	G	G	G	G	G	G	A	G	G	G	G	G	G	G
Tdurum_contig15495_135	589	0	0	0	A	A	A	A	A	A	A	A	A	A	A	A	A	A	A	A	A	A	A	G	A	G	G	G	G	G	G	G	G	G	G	G	G	G	G	G	G	A	G	G	G	G	G	G	G
Tdurum_contig15512_407	590	chr2B	139351551	139351651	G	G	G	A	G	G	G	G	G	A	G	G	G	G	A	G	G	G	G	G	G	G	G	G	G	G	A	G	G	G	G	G	G	G	G	G	G	A	G	G	G	G	G	G	G
BS00012414_51	591	chr6A	11115349	11115448	G	A	A	A	A	A	A	G	A	A	A	G	R	A	A	A	A	G	A	A	G	A	A	A	G	A	G	A	G	A	A	A	A	A	A	A	G	G	G	A	A	A	A	G	G
Tdurum_contig15660_376	592	chr1B	432445089	432445189	G	G	G	G	G	G	G	G	G	A	G	G	G	G	G	G	G	G	G	A	G	A	A	A	A	A	A	A	A	A	A	A	A	A	A	A	A	G	A	A	A	A	A	A	A
Tdurum_contig16065_305	593	chr7A	700708084	700708185	A	G	G	G	G	G	A	G	G	G	G	G	R	G	G	G	G	A	G	A	G	A	A	A	A	A	A	A	A	A	A	A	A	A	A	A	A	G	A	A	A	A	A	A	A
Tdurum_contig16193_298	594	chr2A	18168875	18168975	A	A	A	A	A	A	A	A	A	G	A	A	A	A	A	A	A	A	A	A	G	A	A	A	A	A	A	A	A	A	A	G	A	A	A	A	G	A	A	A	G	A	A	A	A
Tdurum_contig16375_885	595	0	0	0	A	A	A	A	A	A	A	A	A	A	A	A	A	A	A	A	A	A	A	G	A	G	G	G	G	G	G	G	G	G	G	G	G	G	G	G	G	A	G	G	G	G	G	G	G
Tdurum_contig16452_260	596	chr2B	462889217	462889317	A	A	A	A	A	A	A	A	A	A	A	A	A	A	A	A	A	A	A	G	A	G	G	G	G	G	G	G	G	G	G	G	G	G	G	G	G	A	G	G	G	G	G	G	G
Tdurum_contig16643_466	597	chr3A	549267933	549268033	A	A	A	A	A	A	A	A	A	A	A	A	A	A	A	A	A	A	A	G	A	G	G	G	G	G	G	G	G	G	G	G	G	G	G	G	G	A	G	G	G	G	G	G	G
Tdurum_contig16710_804	598	chr3A	208031658	208031758	G	G	G	G	G	G	G	G	G	G	G	G	G	G	G	G	G	G	G	A	G	A	A	A	A	A	A	A	A	A	A	A	A	A	A	A	A	G	A	A	A	A	A	A	A
Tdurum_contig16751_309	599	chr5A	343958755	343958855	G	G	G	G	G	G	G	G	G	G	G	G	G	G	G	G	G	G	G	A	G	A	A	A	A	A	A	A	A	A	A	A	A	A	A	A	A	G	A	A	A	A	A	A	A
Tdurum_contig17040_253	600	chr1B	557395482	557395582	A	A	A	A	A	A	A	A	A	A	A	A	A	A	A	A	A	A	A	G	A	G	G	G	G	G	G	G	G	G	G	G	G	G	G	G	G	A	G	G	G	G	G	G	G
BS00012481_51	601	chrUn	340540645	340540745	G	G	G	A	G	G	G	G	G	G	G	G	G	G	G	G	G	G	A	A	G	G	G	G	G	G	G	G	G	G	G	G	A	A	G	G	G	G	G	G	G	G	G	G	G
Tdurum_contig17230_542	602	chr2B	436943825	436943926	G	G	G	G	G	G	G	G	G	G	G	G	G	G	G	G	G	G	G	G	G	G	G	G	G	G	G	G	G	G	G	G	G	G	G	G	G	G	A	G	G	G	G	G	G
Tdurum_contig17811_621	603	chr5A	436104875	436104975	G	G	G	G	G	G	G	G	G	G	G	G	G	G	G	G	G	A	G	A	G	A	A	A	A	A	A	A	A	A	A	A	A	A	A	A	A	G	A	A	A	A	A	A	A
BS00012510_51	604	chr6B	690978327	690978427	A	A	A	A	A	A	A	A	G	A	A	A	A	A	A	A	A	G	A	A	A	A	A	A	A	A	A	A	G	A	A	A	A	A	A	A	A	A	A	A	A	A	A	A	G
Tdurum_contig17952_645	605	chr2D	366143520	366143621	G	G	G	G	G	G	G	G	G	G	G	G	G	G	G	G	G	G	G	A	G	G	G	G	G	G	G	A	G	A	A	G	G	A	G	G	G	G	G	G	G	G	G	A	G
Tdurum_contig18326_142	606	chr3A	737440749	737440849	A	G	G	R	G	R	A	A	A	G	A	G	G	A	G	A	A	G	G	G	G	G	A	G	A	G	G	G	G	G	A	G	G	G	G	A	G	A	A	G	A	G	G	A	G
Tdurum_contig18699_529	607	chr5A	535884884	535884984	A	G	A	A	A	A	G	A	A	G	A	A	G	A	A	A	A	G	G	G	A	A	G	G	G	G	A	G	A	G	G	A	G	G	G	A	G	A	A	A	G	A	A	G	G
BS00012525_51	608	chr1A	514552753	514552853	G	A	A	A	A	G	G	G	A	A	G	G	A	A	A	G	A	A	A	A	G	G	A	G	G	G	G	A	A	G	A	G	A	A	A	G	A	G	G	A	A	A	G	G	A
Tdurum_contig19352_76	609	chr7A	118143926	118144026	G	G	G	G	A	A	G	G	A	A	A	G	G	A	G	G	G	G	A	A	G	A	A	G	A	G	A	G	G	G	A	A	G	A	G	G	G	G	G	A	G	G	G	G	G
Tdurum_contig19615_188	610	chr5B	601419335	601419435	A	A	A	A	A	A	A	A	A	A	A	A	A	G	A	A	A	A	G	A	A	A	G	A	A	A	A	A	A	A	G	A	A	A	A	A	A	A	A	A	A	A	A	A	A
Tdurum_contig20987_432	611	chr3B	402912102	402912202	G	G	G	G	G	G	G	G	A	G	G	G	G	G	G	G	G	G	G	G	G	G	G	A	G	G	G	G	G	G	G	G	G	G	G	G	G	G	A	G	G	G	G	G	G
Tdurum_contig21737_203	612	chr1A	374143691	374143791	G	G	A	G	G	A	A	G	G	A	A	G	A	A	A	G	A	A	A	A	G	G	A	A	G	G	G	A	G	G	A	G	A	A	G	G	G	G	A	A	A	A	G	G	A
Tdurum_contig21786_270	613	chr2A	773220517	773220617	A	A	A	A	A	G	A	A	A	A	A	A	G	A	A	A	A	A	G	A	A	A	A	A	A	A	G	A	A	A	A	A	A	A	A	A	A	A	A	A	A	A	A	A	G
Tdurum_contig21791_86	614	chr4A	141858518	141858618	G	G	G	G	G	G	G	G	G	G	G	G	G	G	G	G	G	G	G	A	G	A	A	A	A	A	A	A	A	A	A	A	A	A	A	A	A	G	A	A	A	A	A	A	A
Tdurum_contig22897_107	615	chr3B	24942798	24942898	A	G	A	G	G	G	G	A	A	G	A	G	G	A	G	G	A	A	G	G	G	G	A	G	A	A	R	G	G	G	G	G	G	A	G	A	G	A	G	G	G	G	A	G	G
Tdurum_contig23826_231	616	chr2A	576066085	576066185	G	G	G	G	G	G	G	G	G	G	G	G	G	R	G	G	G	G	G	A	G	A	A	A	A	A	A	A	A	A	A	A	A	A	A	A	A	G	A	A	A	A	A	A	A
Tdurum_contig25379_656	617	0	0	0	A	A	A	A	A	A	A	A	A	A	A	A	A	A	A	A	A	A	A	G	A	G	G	G	G	G	G	G	G	G	G	G	G	G	G	G	G	A	G	G	G	G	G	G	G
Tdurum_contig25517_315	618	0	0	0	A	A	A	A	A	A	A	A	A	A	A	A	A	A	A	A	A	A	A	G	A	G	G	G	G	G	G	G	G	G	G	G	G	G	G	G	G	A	G	G	G	G	G	G	G
Tdurum_contig25558_281	619	chr6A	608290553	608290640	G	G	G	G	G	G	G	G	G	G	G	G	G	A	G	G	G	G	G	A	G	A	A	A	A	A	A	A	A	A	A	A	A	A	A	A	A	G	A	A	A	A	A	A	A
Tdurum_contig25624_227	620	chr6A	617042969	617043069	A	A	A	A	A	A	A	A	A	A	A	A	A	A	R	A	A	A	A	G	A	A	A	A	A	A	A	A	A	A	A	A	R	G	A	A	A	A	A	A	G	A	A	A	A
Tdurum_contig25634_690	621	0	0	0	A	A	A	A	A	A	A	A	A	A	A	A	A	A	A	A	A	A	A	G	A	G	G	G	G	G	G	G	G	G	G	G	G	G	G	G	G	A	G	G	G	G	G	G	G
Tdurum_contig25757_100	622	0	0	0	G	G	G	G	G	G	G	G	G	G	G	G	G	G	G	G	G	G	G	A	G	A	A	A	A	A	A	A	A	A	A	A	A	A	A	A	A	G	A	A	A	A	A	A	A
Tdurum_contig25958_262	623	chr2A	669430794	669430894	G	G	G	G	G	G	G	G	G	G	G	G	G	G	G	G	G	G	G	A	G	A	A	A	A	A	G	A	A	A	A	A	A	A	A	A	A	G	A	A	A	A	A	A	A
Tdurum_contig26371_171	624	chr4A	577732518	577732618	G	G	G	G	G	G	G	G	G	G	G	G	G	G	G	G	A	G	G	A	G	A	A	A	A	A	A	A	A	A	A	A	A	A	A	A	A	G	A	A	A	A	A	A	A
Tdurum_contig26902_572	625	chr4A	609926634	609926715	G	G	G	G	G	G	G	G	G	G	G	G	G	G	G	G	G	G	G	A	G	A	A	A	A	A	A	A	A	A	A	A	A	A	A	A	A	G	A	A	A	A	A	A	A
Tdurum_contig27809_177	626	chr4B	533500991	533501091	A	G	G	A	A	G	G	A	G	A	A	G	G	G	G	G	G	G	G	G	G	G	G	G	G	G	A	G	A	G	G	G	G	G	G	A	A	A	A	G	G	G	G	A	G
Tdurum_contig27828_101	627	chr2A	602116240	602116340	A	A	A	A	A	A	A	A	A	G	A	A	A	A	A	A	A	A	A	A	A	G	A	A	A	A	G	A	G	A	A	G	A	A	A	A	G	G	A	A	A	A	A	A	A
Tdurum_contig27881_413	628	0	0	0	G	G	G	G	G	G	G	G	G	G	G	G	G	G	G	G	G	G	G	A	G	A	A	A	A	A	A	A	A	A	A	A	A	A	A	A	A	G	A	A	A	A	A	A	A
Tdurum_contig27907_216	629	chr2B	708197530	708197630	A	A	A	A	A	A	A	A	G	A	A	A	A	A	G	A	A	A	A	A	A	A	A	A	A	A	A	G	A	A	A	A	A	A	A	A	A	A	A	A	A	A	A	A	A
Tdurum_contig27907_359	630	chr2B	708197387	708197487	A	A	A	A	A	A	A	A	G	A	A	A	A	A	G	A	A	A	A	A	A	A	A	A	A	A	A	G	A	A	A	A	A	A	A	A	A	A	A	A	A	A	A	A	A
Tdurum_contig28070_216	631	0	0	0	A	A	A	A	A	A	A	A	A	A	A	A	A	A	A	A	A	A	A	G	A	G	G	G	G	G	G	G	G	G	G	G	G	G	G	G	G	A	G	G	G	G	G	G	G
Tdurum_contig28121_180	632	chr4B	567176934	567177034	G	A	G	G	G	A	A	G	G	G	G	A	A	A	G	A	A	A	G	G	A	G	G	A	G	A	G	A	G	G	G	A	A	G	G	G	G	G	G	G	G	A	A	G	A
Tdurum_contig28305_106	633	chr1B	426964499	426964599	G	G	G	G	G	G	G	R	G	G	G	G	G	R	G	G	G	G	G	A	G	G	A	G	G	G	G	G	G	G	A	G	A	A	A	G	G	G	G	G	G	G	G	G	G
Tdurum_contig28613_92	634	chr3A	741239419	741239519	A	A	R	R	A	A	A	G	A	R	A	G	R	G	G	R	A	R	R	G	R	R	G	A	A	A	A	R	A	R	R	A	A	R	R	A	R	A	A	R	R	A	R	A	R
Tdurum_contig28618_72	635	0	0	0	A	A	A	A	A	A	A	A	A	A	A	A	A	A	A	A	A	A	A	G	A	G	G	G	G	G	G	G	G	G	G	G	G	G	G	G	G	A	G	G	G	G	G	G	G
Tdurum_contig28828_664	636	0	0	0	A	A	A	A	A	A	A	A	A	A	A	A	A	A	A	A	A	A	A	A	A	A	G	A	A	A	A	A	A	A	A	A	A	A	A	A	A	A	A	A	A	A	A	A	G
BS00013997_51	637	chr3D	48866781	48866881	A	G	A	A	A	A	A	A	G	G	G	G	G	A	A	A	G	A	A	G	A	G	G	G	G	G	G	G	G	G	G	G	G	G	G	G	G	G	G	G	G	G	G	G	G
Tdurum_contig28980_211	638	chr2B	741444780	741444880	G	G	G	A	G	G	A	G	A	G	G	G	A	A	G	G	G	G	A	A	G	A	A	G	A	G	G	G	G	A	A	G	A	G	A	G	G	G	G	A	A	G	G	G	A
Tdurum_contig29006_56	639	0	0	0	A	A	A	A	A	A	A	A	A	A	A	A	A	A	A	A	A	A	A	G	A	G	G	G	G	G	G	G	G	G	G	G	G	G	G	G	G	A	G	G	G	G	G	G	G
Tdurum_contig29054_113	640	chr4B	522238128	522238211	A	G	A	A	A	G	G	A	A	A	A	G	G	G	A	G	G	G	A	A	G	A	A	G	A	G	A	G	A	A	A	G	G	A	A	A	A	A	A	A	A	G	G	A	G
Tdurum_contig29054_478	641	chr4B	567175003	567175103	G	A	G	G	G	A	A	G	G	G	G	A	A	A	G	A	A	A	G	G	A	G	G	A	G	A	G	A	G	G	G	A	A	G	G	G	G	G	G	G	G	A	A	G	A
Tdurum_contig29295_289	642	chr5A	389763352	389763452	G	G	G	G	G	G	G	G	G	G	G	G	G	G	G	G	G	G	G	A	G	A	A	A	A	A	A	A	A	A	A	A	A	A	A	A	A	G	A	A	A	A	A	A	A
Tdurum_contig29401_308	643	0	0	0	A	A	A	A	A	A	A	A	A	A	A	A	A	A	A	A	A	A	A	G	A	G	G	G	G	G	G	G	G	G	G	G	G	G	G	G	G	A	G	G	G	G	G	G	G
Tdurum_contig29488_165	644	0	0	0	A	A	A	A	A	A	A	A	A	A	A	A	A	A	A	A	A	A	A	G	A	G	G	G	G	G	G	G	G	G	G	G	G	G	G	G	G	A	G	G	G	G	G	G	G
Tdurum_contig29530_99	645	chr6A	196336137	196336237	G	G	G	G	G	G	G	G	G	G	G	G	G	G	G	G	G	G	G	A	G	A	A	A	A	A	A	A	A	A	A	A	A	A	A	A	A	G	A	A	A	A	A	A	A
Tdurum_contig29616_55	646	chr1A	512658553	512658653	A	G	G	G	G	A	A	A	G	G	A	A	G	R	G	A	G	G	G	G	A	A	A	A	A	A	A	G	R	A	G	A	G	G	G	A	G	A	A	G	G	G	A	A	G
Tdurum_contig29770_177	647	0	0	0	G	G	G	G	G	G	G	G	G	G	G	G	G	G	G	G	G	G	G	A	G	A	A	A	A	A	A	A	A	A	A	A	A	A	A	A	A	G	A	A	A	A	A	A	A
Tdurum_contig29892_181	648	chr7A	273457450	273457535	G	G	G	G	G	G	G	G	G	G	G	G	G	G	G	G	G	G	G	A	G	A	A	A	A	A	A	A	A	A	A	A	A	A	A	A	A	G	A	A	A	A	A	A	A
Tdurum_contig29924_403	649	chr6A	388059919	388060019	G	G	G	G	G	G	G	G	G	G	G	G	G	G	G	G	G	G	G	A	G	A	A	A	A	A	A	A	A	A	A	A	A	A	A	A	A	G	A	A	A	A	A	A	A
Tdurum_contig29961_68	650	chr4A	596758258	596758358	A	A	A	A	A	A	A	A	A	A	A	A	A	A	A	A	A	A	A	G	A	G	G	G	G	G	G	G	G	G	G	G	G	G	G	G	G	A	G	G	G	G	G	G	G
Tdurum_contig30217_195	651	chr7B	692605627	692605727	A	G	A	A	G	A	A	A	A	G	A	G	A	A	A	A	A	A	A	A	A	G	A	A	A	G	A	A	A	G	A	A	A	A	A	A	G	A	A	A	A	A	G	A	G
Tdurum_contig30241_401	652	chr6B	487551132	487551232	A	A	A	A	A	A	A	A	A	A	A	A	A	A	A	A	A	A	A	G	A	G	G	G	G	G	G	G	G	G	G	G	G	G	G	G	G	A	G	G	G	G	G	G	G
Tdurum_contig30403_411	653	chr1A	176413380	176413480	A	A	G	A	A	A	A	G	G	G	A	A	A	G	G	A	A	A	G	G	A	A	G	A	A	A	A	G	A	A	G	A	A	A	A	A	A	A	G	A	G	A	A	A	A
BS00014695_51	654	chr3B	636446691	636446791	G	A	G	G	G	G	G	G	A	A	A	A	A	A	R	G	A	G	A	A	G	A	G	G	G	G	G	G	G	A	A	G	A	G	A	A	G	A	G	A	G	A	G	G	A
Tdurum_contig30504_205	655	chr7A	257152245	257152345	G	G	R	R	G	G	G	A	G	G	G	G	A	G	A	G	G	G	G	A	G	G	G	G	G	G	G	A	G	G	G	G	G	A	A	G	G	G	G	G	R	G	G	A	G
Tdurum_contig30515_54	656	chr1B	658498127	658498227	G	G	G	G	G	G	G	A	G	G	G	G	G	G	G	G	G	G	G	A	G	A	A	A	A	A	A	A	A	A	A	A	A	A	A	A	A	A	A	A	A	A	A	A	A
BS00014831_51	657	chr1A	2978780	2978880	A	A	G	G	A	G	G	A	G	G	G	G	G	G	G	G	G	G	G	G	A	A	G	A	G	G	A	G	A	A	G	A	G	G	G	G	G	A	A	G	G	G	A	A	G
Tdurum_contig30650_154	658	chr2A	153034431	153034531	A	A	A	A	A	A	A	A	A	A	A	A	A	A	A	A	A	A	A	G	A	G	G	G	G	G	G	G	G	G	G	G	G	G	G	G	G	A	G	G	G	G	G	G	G
Tdurum_contig30751_333	659	chr1A	313751578	313751678	A	A	A	A	A	A	A	A	A	A	A	A	A	A	A	A	A	A	A	G	A	G	G	G	G	G	G	G	G	G	G	G	G	G	G	G	G	A	G	G	G	G	G	G	G
Tdurum_contig30829_327	660	chr2B	376115361	376115461	G	G	G	G	G	G	G	G	G	G	G	G	G	G	G	G	G	G	G	A	G	A	A	A	A	A	A	A	A	A	A	A	A	A	A	A	A	G	A	A	A	A	A	A	A
Tdurum_contig30932_168	661	chr6B	704973882	704973982	G	A	G	R	G	G	G	A	A	G	G	A	G	G	A	G	G	G	A	A	G	A	G	G	G	G	A	A	G	A	A	A	G	G	A	G	A	A	G	G	R	G	A	G	G
Tdurum_contig30966_85	662	chr1A	72781640	72781720	G	G	G	G	G	G	G	G	G	G	G	G	G	G	G	G	G	G	G	A	G	A	A	A	A	A	A	A	A	A	A	A	A	A	A	A	A	G	A	A	A	A	A	A	A
Tdurum_contig31084_174	663	chr4A	680373828	680373912	A	A	A	A	A	A	A	A	A	A	A	A	A	A	A	A	A	A	A	G	A	G	G	G	G	G	G	G	G	G	G	G	G	G	G	G	G	A	G	G	G	G	G	G	G
Tdurum_contig31419_359	664	chr2B	780872975	780873075	A	A	A	A	A	A	A	A	A	A	A	A	A	G	A	A	A	A	A	A	G	A	G	A	G	A	A	A	A	A	A	A	A	A	A	A	A	A	G	G	A	A	A	A	A
BS00015253_51	665	chr2B	730998498	730998598	G	G	G	A	G	G	A	G	A	G	G	G	A	A	A	G	G	G	A	A	G	A	A	G	A	G	A	A	G	A	A	G	A	G	A	G	G	G	G	A	A	G	G	R	A
Tdurum_contig32194_131	666	0	0	0	G	G	G	G	G	G	G	G	G	G	G	G	G	G	G	G	G	G	G	A	G	A	A	A	A	A	A	A	A	A	A	A	A	A	A	A	A	G	A	A	A	A	A	A	A
Tdurum_contig32258_314	667	chr6D	448695529	448695629	A	A	A	A	A	G	A	G	A	G	A	A	A	G	A	A	A	A	A	A	A	A	G	G	G	A	G	G	A	A	A	G	A	G	A	A	G	A	G	A	A	A	G	A	A
Tdurum_contig33266_167	668	chr7A	657378192	657378273	G	G	G	G	G	G	G	G	G	G	G	G	G	G	G	G	G	G	G	A	G	A	A	A	A	A	A	A	A	A	A	A	A	A	A	A	A	G	A	A	A	A	A	A	A
Tdurum_contig33403_231	669	chr2B	339166869	339166969	G	G	G	G	G	G	G	G	G	A	G	G	G	G	G	G	G	G	G	G	A	G	G	G	G	G	G	G	G	G	G	A	G	G	G	G	A	G	G	G	A	G	G	G	G
Tdurum_contig34143_327	670	chr2A	227626648	227626748	A	A	A	A	A	A	A	A	A	G	A	A	A	A	A	A	A	A	A	A	G	A	A	A	A	A	A	A	A	A	A	G	A	A	A	A	G	A	A	A	G	A	A	A	A
Tdurum_contig36109_165	671	chr3A	108215581	108215675	G	G	G	G	G	G	G	G	G	G	G	G	G	G	G	G	G	G	G	A	G	A	A	A	A	A	A	A	A	A	A	A	A	A	A	A	A	G	A	A	A	A	A	A	A
Tdurum_contig383_247	672	chr1A	445277306	445277404	G	G	G	G	G	G	G	G	G	G	G	G	G	G	G	G	G	G	G	A	G	A	A	A	A	A	A	A	A	A	A	A	A	A	A	A	A	G	A	A	A	A	A	A	A
Tdurum_contig38751_317	673	chr3B	813950898	813950998	G	A	A	A	A	A	G	G	G	A	G	A	A	G	A	G	G	A	A	A	A	A	G	A	G	A	A	A	A	A	A	A	A	A	A	G	A	G	G	A	A	A	A	G	A
Tdurum_contig3914_153	674	chr7B	598013974	598014072	A	G	R	G	A	A	A	A	R	A	A	G	A	G	A	G	A	A	A	G	A	A	G	A	G	A	G	A	G	A	G	A	G	G	A	A	G	A	A	G	G	A	G	A	A
Tdurum_contig3925_176	675	chr6B	359763820	359763920	A	A	A	A	A	A	A	A	A	A	A	A	A	A	A	A	A	A	A	G	A	G	G	G	G	G	G	G	G	G	G	G	G	G	G	G	G	A	G	G	G	G	G	G	G
Tdurum_contig40560_375	676	chr2A	715405861	715405961	A	A	A	A	A	A	A	G	A	A	A	A	A	A	A	A	A	A	A	G	A	A	A	A	A	A	A	A	A	A	A	A	G	G	A	A	A	G	A	G	A	A	A	G	G
Tdurum_contig41111_139	677	0	0	0	A	A	A	A	A	A	A	A	A	A	A	A	A	A	A	A	A	A	A	G	A	G	G	G	G	G	G	G	G	G	G	G	G	G	G	G	G	A	G	G	G	G	G	G	G
Tdurum_contig41133_341	678	chr7A	36540216	36540315	A	A	A	A	A	A	A	R	G	A	A	A	R	A	G	A	A	A	A	G	A	A	A	A	A	A	A	A	A	A	G	A	G	G	A	A	A	R	A	A	A	A	A	A	A
Tdurum_contig41918_2469	679	chr7B	628465345	628465445	G	G	G	G	G	G	G	G	G	G	G	G	G	G	G	G	G	G	G	A	G	A	A	A	A	A	A	A	A	A	A	A	A	A	A	A	A	G	A	A	A	A	A	A	A
Tdurum_contig41947_720	680	chr3D	523264760	523264860	A	A	G	A	A	A	A	G	A	A	A	A	A	A	G	A	A	A	A	G	A	A	A	A	A	A	A	A	A	A	G	A	A	A	A	A	A	A	A	A	A	A	A	A	A
Tdurum_contig41980_1727	681	chr6B	138705069	138705169	G	G	A	G	G	A	A	G	A	G	A	G	A	A	A	G	A	A	A	A	G	G	A	A	G	G	G	A	G	G	A	G	A	A	G	G	G	G	G	A	A	A	G	G	A
Tdurum_contig41980_2293	682	chr6B	138704503	138704603	A	A	G	A	A	G	G	A	G	A	G	A	G	G	G	A	G	G	G	G	A	A	G	G	A	A	A	G	A	A	G	A	G	G	A	A	A	A	A	G	G	G	A	A	G
Tdurum_contig41980_2722	683	chr6B	138704074	138704174	A	A	G	A	A	G	G	A	G	A	G	A	G	G	G	A	G	G	G	G	A	A	G	G	A	A	A	G	A	A	G	A	G	G	A	A	A	A	A	G	G	G	A	A	G
Tdurum_contig41980_619	684	chr6B	138706177	138706277	G	G	A	G	G	A	A	G	A	G	A	G	A	A	A	G	A	A	A	A	G	G	A	A	G	G	G	A	G	G	A	G	A	A	G	G	G	G	G	A	A	A	G	G	A
Tdurum_contig42011_1051	685	chr7A	261397534	261397634	A	A	R	R	A	A	A	G	A	A	A	A	G	A	G	A	A	A	A	G	A	A	A	A	A	A	A	G	A	A	A	A	A	G	G	A	A	A	A	A	R	A	A	G	A
Tdurum_contig42029_1151	686	chr7B	660236969	660237069	G	G	G	G	G	G	G	G	G	G	G	G	G	G	G	G	G	G	G	A	G	A	A	A	A	A	A	A	A	A	A	A	A	A	A	A	A	G	A	A	A	A	A	A	A
Tdurum_contig42066_856	687	0	0	0	A	A	A	A	A	A	A	A	A	A	A	A	A	A	A	A	A	A	A	G	A	G	G	G	G	G	G	G	G	G	G	G	G	G	G	G	G	A	G	G	G	G	G	G	G
Tdurum_contig42087_1941	688	chr4A	277890045	277890145	A	A	G	A	A	A	A	G	G	G	A	A	A	G	G	A	A	A	G	G	A	A	G	A	A	A	A	G	A	A	G	A	A	A	A	A	A	A	G	A	G	A	A	A	A
BS00017018_51	689	chr6A	607957783	607957883	G	A	R	G	G	G	G	G	G	R	G	A	G	A	A	A	G	G	A	G	G	A	G	G	G	G	G	G	A	A	G	G	G	G	A	G	R	G	A	G	G	G	G	G	G
Tdurum_contig42153_4175	690	0	0	0	A	A	A	A	A	A	A	A	A	A	A	A	A	A	A	A	A	A	A	G	A	A	A	A	A	A	A	A	A	A	G	A	A	G	A	A	A	A	A	A	A	A	A	A	A
Tdurum_contig42164_1332	691	chr6A	230702795	230702895	A	A	A	A	A	A	A	A	A	A	A	A	A	A	A	A	A	A	A	G	A	G	G	G	G	G	G	G	G	G	G	G	G	G	G	G	G	A	G	G	G	G	G	G	G
Tdurum_contig42179_1562	692	chr3A	266433359	266433459	A	A	A	A	A	A	A	A	A	A	A	A	A	A	A	A	A	A	A	G	A	G	G	G	G	G	G	G	G	G	G	G	G	G	G	G	G	A	G	G	G	G	G	G	G
Tdurum_contig42197_1124	693	0	0	0	A	A	A	A	A	A	A	A	A	A	A	A	A	A	A	A	A	A	A	G	A	G	G	G	G	G	G	G	G	G	G	G	G	G	G	G	G	A	G	G	G	G	G	G	G
Tdurum_contig42226_2229	694	chr1B	58431222	58431322	G	G	A	G	A	A	A	G	A	A	G	A	A	A	A	A	A	A	G	A	G	G	A	A	G	A	G	G	A	A	A	A	A	A	G	G	G	G	G	G	G	A	A	G	A
BS00017264_51	695	chr5B	550152739	550152839	A	A	A	A	A	R	A	A	A	A	A	A	A	A	A	A	A	A	A	A	A	A	A	G	G	A	A	A	G	A	A	G	G	A	A	G	G	A	A	G	A	G	G	A	A
Tdurum_contig42312_2121	696	0	0	0	A	A	A	A	A	A	A	A	A	A	A	A	A	A	A	A	A	A	A	G	A	G	G	G	G	G	G	G	G	G	G	G	G	G	G	G	G	A	G	G	G	G	G	G	G
Tdurum_contig42312_2176	697	chr3A	365961435	365961518	G	G	G	G	G	G	G	G	G	G	G	G	G	G	G	G	G	G	G	A	G	A	A	A	A	A	A	A	A	A	A	A	A	A	A	A	A	G	A	A	A	A	A	A	A
Tdurum_contig42418_1376	698	0	0	0	A	A	A	A	A	A	A	A	A	A	A	A	A	A	A	A	A	A	A	A	A	A	A	A	A	A	G	A	A	A	A	A	A	A	A	A	A	G	A	A	A	A	A	A	A
Tdurum_contig42466_1676	699	chr2B	250715348	250715448	A	A	A	A	A	A	A	A	A	G	A	A	A	A	A	A	A	A	A	A	G	A	A	A	A	A	A	A	A	A	A	G	A	A	A	A	G	A	A	A	G	A	A	A	A
Tdurum_contig42491_750	700	chr1A	556942239	556942339	A	A	G	A	A	A	A	A	R	A	A	A	G	A	A	A	A	A	A	A	A	A	A	A	A	A	A	A	A	A	A	A	A	A	A	A	A	A	A	A	A	A	A	A	A
Tdurum_contig42498_637	701	chr4B	7816311	7816411	A	A	A	G	A	A	A	A	A	A	A	A	A	A	A	A	A	A	G	A	A	G	A	A	A	A	A	G	G	A	A	A	A	A	A	A	G	A	G	G	A	A	A	A	A
Tdurum_contig42515_1245	702	chr1A	406599306	406599406	A	A	A	A	A	A	A	A	A	A	A	A	A	A	A	A	A	A	A	G	A	G	G	G	G	G	G	G	G	G	G	G	G	G	G	G	G	A	G	G	G	G	G	G	G
Tdurum_contig42525_2837	703	0	0	0	G	G	G	G	G	G	G	G	G	G	G	G	G	G	G	G	G	G	G	A	G	A	A	A	A	A	A	A	A	A	A	A	A	A	A	A	A	G	A	A	A	A	A	A	A
Tdurum_contig42558_134	704	chr1B	674662098	674662198	G	G	A	R	A	G	G	G	G	G	G	G	G	G	A	G	G	G	A	A	G	G	G	G	G	G	G	G	A	G	A	G	A	G	A	G	R	G	G	A	A	G	G	G	G
Tdurum_contig42584_1100	705	chr7B	750589089	750589189	A	A	A	A	A	A	A	A	A	A	A	A	A	A	A	A	A	G	A	A	A	A	A	A	G	G	A	A	A	A	A	A	A	A	A	A	A	A	G	G	A	A	A	A	A
Tdurum_contig42636_995	706	chr5B	491957849	491957949	G	G	G	G	G	G	G	G	G	G	G	G	G	G	G	G	G	G	G	G	G	G	G	G	G	G	A	G	G	G	G	G	G	G	G	G	R	A	G	G	A	G	G	G	A
Tdurum_contig42797_3196	707	chr1B	548624736	548624836	A	A	A	A	A	A	A	A	A	A	A	A	A	A	A	A	A	A	A	G	A	G	G	G	G	G	G	G	G	G	G	G	G	G	G	G	G	A	G	G	G	G	G	G	G
Tdurum_contig42937_1564	708	chr2A	769497655	769497755	A	A	A	A	A	A	A	A	A	G	A	A	G	A	G	A	A	A	A	A	A	A	A	A	A	A	A	A	A	A	G	A	A	A	G	A	A	R	A	A	A	A	A	A	A
Tdurum_contig43335_1397	709	chr6A	609417052	609417152	G	G	G	G	G	G	G	A	A	R	G	G	G	G	A	G	G	G	G	A	G	G	G	G	G	G	G	A	G	G	A	G	G	G	A	G	G	G	G	G	G	G	G	G	G
Tdurum_contig43479_952	710	chr6A	483738149	483738249	A	A	A	A	A	A	A	A	A	A	A	A	A	A	A	A	A	A	A	G	A	G	G	G	G	G	G	G	G	G	G	G	G	G	G	G	G	A	G	G	G	G	G	G	G
Tdurum_contig43872_549	711	chr6B	112905695	112905795	A	A	G	A	G	G	A	A	A	A	A	G	G	A	A	G	A	A	A	A	G	G	A	A	G	G	A	A	G	G	A	G	A	A	G	A	A	A	A	A	A	A	G	A	A
BS00020112_51	712	chr7A	210856236	210856336	G	G	G	G	G	G	G	G	G	G	G	G	G	G	G	G	G	A	A	G	G	G	G	G	G	A	A	G	G	G	G	G	G	G	G	G	G	A	G	G	G	G	G	G	G
Tdurum_contig44271_1220	713	chr5B	708222907	708223007	A	A	A	A	A	A	A	A	G	A	G	A	A	A	A	A	G	A	A	A	A	A	A	A	A	A	A	A	A	A	A	A	A	A	A	A	A	A	A	A	A	G	A	A	A
Tdurum_contig44851_987	714	chr1A	589032818	589032918	G	G	G	G	G	G	G	G	G	G	G	G	G	G	G	G	G	G	G	G	G	G	G	A	G	G	G	G	G	G	G	G	G	G	G	G	G	G	G	G	G	G	G	G	A
Tdurum_contig44876_1626	715	0	0	0	A	A	G	A	A	A	A	G	G	A	A	A	G	A	A	A	A	A	A	G	A	A	A	A	A	A	A	G	A	A	A	G	A	G	A	A	A	A	A	A	A	A	G	A	G
Tdurum_contig44993_359	716	chr7B	662652952	662653052	G	G	G	G	G	G	G	G	G	G	G	G	G	G	G	G	G	G	G	G	G	G	G	G	G	G	G	G	G	G	A	G	G	G	G	G	G	G	G	G	G	G	G	G	G
Tdurum_contig45350_605	717	chr2B	94190817	94190917	A	A	A	R	A	A	A	A	G	A	A	A	R	A	R	A	A	A	A	G	A	A	A	A	A	A	A	A	A	R	G	A	R	G	G	A	G	A	A	A	R	A	A	A	R
Tdurum_contig45350_971	718	chr2B	94191798	94191898	G	G	G	G	G	G	G	G	G	G	G	G	G	G	G	G	G	G	G	A	G	A	A	A	A	A	A	A	A	A	A	A	A	A	A	A	A	G	A	A	A	A	A	A	A
BS00020605_51	719	chr5A	689609416	689609516	G	A	G	G	G	G	G	G	G	G	G	G	G	G	G	G	A	G	A	A	G	G	G	G	G	G	G	A	G	A	G	G	A	A	G	G	G	G	G	G	G	A	G	G	G
Tdurum_contig45357_821	720	chr1A	417399317	417399417	G	G	G	G	G	G	G	G	G	G	G	G	G	R	G	G	G	G	G	G	G	G	A	G	G	G	G	G	G	G	G	G	G	G	G	G	G	A	G	G	G	G	G	G	G
Tdurum_contig45468_674	721	chr2B	727219923	727220023	G	G	G	A	G	G	A	G	R	G	G	G	R	A	R	G	G	G	A	A	G	A	A	G	A	G	A	R	G	A	A	G	A	G	A	G	G	G	G	A	A	G	G	G	A
Tdurum_contig4567_1467	722	chr5A	464477114	464477214	A	A	R	G	G	G	G	G	G	A	G	G	G	G	G	A	G	G	G	G	A	A	G	A	G	A	A	A	G	G	G	G	G	G	A	G	G	G	G	A	G	G	A	A	G
Tdurum_contig46828_730	723	chr6A	571929080	571929179	A	A	A	A	A	A	A	A	A	A	A	A	A	A	A	A	A	A	A	A	A	A	A	A	A	A	A	G	A	A	A	A	A	A	A	A	A	A	A	A	A	A	A	A	A
Tdurum_contig46934_59	724	chr7A	67615924	67616024	G	G	G	G	G	G	G	G	G	G	G	G	G	G	G	G	G	G	G	A	G	A	A	A	A	A	A	A	A	A	A	A	A	A	A	A	A	G	A	A	A	A	A	A	A
Tdurum_contig4731_1108	725	chr5A	445280159	445280259	G	G	G	G	A	A	A	A	A	G	A	A	A	A	A	G	A	A	A	A	G	G	A	G	A	G	A	A	A	A	A	A	A	A	A	A	A	A	A	G	A	A	G	G	G
Tdurum_contig4731_469	726	chr5A	445280801	445280901	G	G	A	G	R	R	R	R	R	G	R	R	R	R	R	G	R	R	R	R	G	G	R	G	R	G	R	R	R	R	R	R	R	R	R	R	R	R	R	G	R	R	G	A	G
Tdurum_contig4731_552	727	chr5A	445280718	445280818	G	G	A	G	R	R	R	R	R	G	R	R	R	R	R	G	R	R	R	R	G	G	R	G	R	G	R	R	R	R	R	R	R	R	R	R	R	R	R	G	R	R	G	A	G
Tdurum_contig47429_149	728	chr4B	1772417	1772517	A	A	A	A	A	A	A	A	A	A	A	A	A	A	A	A	A	A	G	A	A	A	G	A	G	A	A	A	A	A	A	A	A	A	A	A	A	A	A	G	A	A	A	A	A
Tdurum_contig47429_248	729	chr4B	1772318	1772418	A	A	A	A	A	A	A	A	A	A	A	A	A	A	A	A	A	A	G	A	A	A	G	A	G	A	A	A	A	A	A	A	A	A	A	A	A	A	A	G	A	A	A	A	A
Tdurum_contig47443_361	730	chr7A	118448211	118448311	A	G	G	A	A	G	A	A	A	G	G	A	A	G	A	G	G	G	G	A	A	A	A	A	A	G	G	A	A	G	G	A	A	A	A	A	A	A	A	A	A	G	G	A	A
Tdurum_contig47491_258	731	chr5B	601336258	601336358	G	G	G	G	G	G	G	G	G	G	G	G	G	A	G	G	G	G	A	G	G	G	A	G	G	G	G	G	G	G	A	G	G	G	G	G	G	G	G	G	G	G	G	G	G
Tdurum_contig48335_209	732	chr5B	617711256	617711356	G	G	G	G	G	G	G	G	G	G	G	G	G	A	G	G	G	G	A	G	G	G	A	G	G	G	G	G	G	G	G	G	G	G	G	G	G	G	G	G	G	G	G	G	G
Tdurum_contig48442_645	733	chr7A	466520181	466520281	A	A	R	R	A	A	A	G	A	A	A	A	G	A	G	A	A	A	A	G	A	A	A	A	A	A	A	G	A	A	A	A	A	G	G	A	A	A	A	A	R	A	A	G	A
Tdurum_contig48870_249	734	chr6A	63302973	63303073	R	R	R	R	R	R	R	R	G	R	R	R	R	A	R	R	R	R	A	A	R	R	A	G	A	G	R	R	G	R	A	G	G	A	R	G	A	R	R	G	G	R	G	G	R
Tdurum_contig49603_1037	735	chr6B	668772624	668772724	G	G	G	G	G	G	G	G	G	G	G	G	G	G	G	G	G	G	G	A	G	A	A	A	A	A	A	A	A	A	A	A	A	A	A	A	A	G	A	A	A	A	A	A	A
Tdurum_contig4976_1138	736	chr2A	738989779	738989879	A	A	A	A	A	A	A	A	G	A	A	A	A	R	A	A	A	A	G	G	A	A	G	A	A	A	A	A	A	A	A	A	G	A	A	A	A	A	A	G	A	A	A	A	A
Tdurum_contig49781_213	737	chr4B	566597702	566597802	G	G	G	G	G	G	G	G	G	G	G	G	G	G	A	G	G	G	G	A	G	G	G	G	G	G	G	G	G	G	A	G	G	A	A	G	G	G	A	G	A	G	G	G	G
Tdurum_contig49981_703	738	0	0	0	G	G	G	G	G	G	G	G	G	G	G	G	A	G	G	G	G	G	G	A	G	G	G	G	G	G	G	G	G	G	A	G	A	G	A	G	G	G	G	G	G	G	G	G	G
Tdurum_contig50253_766	739	chr3A	711380806	711380906	A	A	A	A	A	A	A	A	A	A	A	A	A	A	A	A	A	A	A	G	A	G	G	G	G	G	G	G	G	G	G	G	G	G	G	G	G	A	G	G	G	G	G	G	G
Tdurum_contig50326_645	740	chr3B	987535	987635	G	A	A	A	A	A	G	G	A	A	A	A	A	G	A	A	A	A	G	A	A	A	G	A	G	A	A	A	A	G	G	A	A	A	G	G	A	G	G	G	A	A	A	G	A
Tdurum_contig50617_713	741	chr3A	541210344	541210444	A	A	A	A	A	A	A	A	A	A	A	A	A	A	A	A	A	A	A	A	A	A	A	A	A	A	A	G	A	A	A	A	A	A	A	A	A	A	A	A	A	A	A	G	A
Tdurum_contig50783_67	742	chr4B	637387759	637387859	G	G	G	G	G	G	G	G	G	G	G	G	R	G	G	G	G	G	G	G	G	G	G	G	G	G	G	G	G	G	G	A	A	G	G	G	G	G	G	G	G	G	G	G	A
Tdurum_contig51145_476	743	chr2B	17391070	17391170	A	A	A	A	A	A	A	A	A	G	A	A	A	A	G	G	G	G	A	G	A	A	A	G	A	G	A	G	A	A	A	A	G	G	G	A	A	A	A	A	G	G	A	A	G
Tdurum_contig51613_821	744	chr6B	581868783	581868883	A	A	A	A	A	A	G	R	G	A	A	A	A	G	G	A	A	A	G	G	A	A	G	G	A	A	A	G	A	A	G	A	A	A	A	A	A	A	G	A	G	A	A	A	A
Tdurum_contig52053_149	745	chr1B	399199237	399199337	A	A	A	A	A	A	A	A	A	A	A	A	A	A	A	A	A	A	A	G	A	G	G	G	G	G	G	G	G	G	G	G	G	G	G	G	G	A	G	G	G	G	G	G	G
Tdurum_contig52569_829	746	chr7A	691436202	691436302	G	G	G	G	G	G	G	G	G	A	G	G	A	G	A	G	A	A	G	A	G	G	G	G	G	G	G	G	A	A	A	G	A	A	A	G	G	G	G	G	G	A	G	G	A
Tdurum_contig52717_56	747	chr4A	737484596	737484696	A	A	A	A	A	A	A	A	A	A	A	A	G	A	A	A	A	A	A	A	A	A	A	A	A	A	A	A	A	A	A	A	A	A	A	A	A	A	A	A	A	A	A	A	A
Tdurum_contig53050_286	748	chr7A	41438637	41438737	G	G	G	G	G	G	G	G	G	G	G	G	G	G	G	G	G	G	G	A	G	A	A	A	A	A	A	A	A	A	A	A	A	A	A	A	A	G	A	A	A	A	A	A	A
Tdurum_contig54437_165	749	chr6B	584582297	584582397	G	G	G	G	G	G	G	G	G	G	G	G	G	G	G	G	G	G	G	A	G	A	A	A	A	A	A	A	A	A	A	A	A	A	A	A	A	G	A	A	A	A	A	A	A
Tdurum_contig54657_696	750	chr2A	30144414	30144514	G	G	G	A	G	G	A	G	G	G	G	G	G	G	G	G	G	G	G	G	G	A	G	G	G	G	G	G	G	G	G	G	G	A	A	G	G	G	G	G	G	G	G	G	G
BS00021715_51	751	chr4A	602911130	602911230	A	A	A	A	A	A	A	A	A	A	A	A	A	A	A	A	A	A	A	A	A	A	A	A	A	A	A	G	A	A	A	A	G	A	A	A	A	A	A	A	A	A	A	A	A
Tdurum_contig55197_680	752	chr6B	584583184	584583284	A	A	A	A	A	A	A	A	A	A	A	A	A	A	A	A	A	A	A	G	A	G	G	G	G	G	G	G	G	G	G	G	G	G	G	G	G	A	G	G	G	G	G	G	G
Tdurum_contig55473_1193	753	chr6B	582823453	582823542	A	A	A	A	A	A	G	G	G	A	A	A	A	G	G	A	A	A	G	G	A	A	G	G	A	A	A	G	A	A	G	A	A	A	A	A	A	A	G	A	G	A	A	A	A
Tdurum_contig55473_221	754	chr6A	535977007	535977107	G	G	G	G	G	G	A	A	G	G	G	G	G	A	A	G	G	G	A	A	G	G	A	A	G	G	G	A	G	G	A	G	G	G	G	G	G	G	A	G	A	G	G	G	G
BS00021719_51	755	chr1A	465131756	465131856	G	G	R	A	A	G	G	G	G	G	G	G	A	G	G	G	G	G	A	A	G	G	G	G	G	G	G	G	G	G	A	G	G	A	A	G	A	G	G	A	A	G	G	G	G
Tdurum_contig55699_246	756	chr2A	709836191	709836291	G	G	G	G	G	G	G	G	G	G	G	G	G	G	A	G	G	G	G	G	G	A	G	G	G	G	G	G	G	G	G	G	G	A	G	G	G	G	G	G	G	G	G	G	G
Tdurum_contig55848_990	757	chr6A	225313269	225313369	G	G	G	G	G	G	G	G	G	G	G	G	G	G	G	G	A	G	G	A	G	A	A	A	A	A	A	A	A	A	A	A	A	A	A	A	A	G	A	A	A	A	A	A	A
Tdurum_contig56007_439	758	chr6B	93417514	93417614	A	A	G	A	A	G	A	A	A	A	A	A	G	A	A	A	A	A	A	A	A	A	A	A	G	A	A	A	G	A	A	G	A	A	G	A	A	A	A	A	A	A	A	A	A
Tdurum_contig56197_370	759	chr6B	136521376	136521476	A	A	A	A	A	A	A	A	G	A	A	A	A	A	A	A	A	A	A	A	A	A	A	A	A	A	A	A	A	A	A	A	A	A	A	A	A	A	G	A	A	A	A	A	A
Tdurum_contig56658_85	760	chr6B	712124576	712124676	G	G	G	G	G	G	G	G	G	G	G	G	A	A	G	G	G	G	G	G	G	G	A	G	A	G	G	G	G	G	G	G	G	G	G	G	G	G	G	G	G	G	G	G	G
Tdurum_contig56876_365	761	chr2B	726547639	726547739	A	A	A	G	A	A	G	A	A	A	A	A	G	G	A	A	A	A	G	G	A	G	G	A	G	A	G	A	A	G	G	A	G	A	G	A	A	A	A	G	G	A	A	G	G
Tdurum_contig57183_368	762	chr1B	470002762	470002862	G	A	A	A	A	A	G	G	A	A	G	A	G	R	G	A	A	A	G	G	A	A	G	A	A	A	A	A	A	A	G	A	G	G	G	G	A	A	G	G	G	A	A	G	A
Tdurum_contig57183_581	763	chr1B	470000663	470000763	G	A	A	A	A	A	G	G	A	A	G	A	G	R	G	A	A	A	G	G	A	A	G	A	A	A	A	A	A	A	G	A	G	G	G	G	A	A	G	G	G	A	A	G	A
Tdurum_contig57699_110	764	0	0	0	G	G	G	G	G	A	A	G	A	A	G	G	G	A	G	G	A	A	A	A	G	G	A	A	A	G	G	A	G	G	A	G	A	G	G	G	G	G	G	A	G	A	G	G	A
Tdurum_contig59440_711	765	0	0	0	G	G	G	G	G	G	G	G	G	G	G	G	G	G	G	G	G	G	G	A	G	A	A	A	A	A	A	A	A	A	A	A	A	A	A	A	A	G	A	A	A	A	A	A	A
BS00021769_51	766	chr7A	118327571	118327671	G	A	A	G	G	G	G	G	G	A	A	G	G	A	G	A	A	A	G	G	G	G	G	G	G	A	G	G	G	A	A	G	G	G	G	G	G	G	G	G	G	A	A	G	G
Tdurum_contig60051_838	767	0	0	0	A	A	A	A	A	A	A	A	A	A	A	A	A	A	A	A	A	A	R	A	A	A	A	A	A	A	A	A	A	A	A	A	A	A	A	A	A	A	G	A	A	A	A	A	A
Tdurum_contig60420_746	768	chr7A	23327097	23327196	A	A	A	A	A	A	A	A	A	A	A	A	A	A	G	A	A	A	G	G	A	A	G	A	G	G	A	G	A	G	A	A	G	A	G	A	A	A	A	A	G	A	A	A	A
Tdurum_contig60536_304	769	chr6B	555955961	555956061	G	G	G	G	G	G	G	G	G	G	G	G	G	G	G	G	G	G	G	G	G	G	G	G	G	G	G	G	G	G	G	G	G	G	G	G	G	G	G	G	G	G	G	G	G
Tdurum_contig61178_618	770	chr6B	3883803	3883903	A	A	G	A	G	G	G	A	G	G	A	G	G	G	G	G	G	G	A	G	A	A	G	G	G	G	A	A	G	G	G	G	G	G	A	A	R	A	A	A	A	G	G	A	G
BobWhite_c14292_436	771	0	0	0	G	G	G	G	G	G	G	G	G	G	G	G	G	G	G	G	G	G	G	A	G	A	A	A	A	A	A	A	A	A	A	A	A	A	A	A	A	G	A	A	A	A	A	A	A
Tdurum_contig61258_264	772	chr5A	395304014	395304114	G	G	G	G	G	G	G	G	G	G	G	G	G	G	G	G	G	G	G	G	G	G	G	G	G	G	G	G	G	G	G	G	A	G	G	G	G	G	G	G	G	G	G	G	G
Tdurum_contig61572_344	773	chr4B	565578353	565578453	A	A	A	A	A	A	A	A	A	A	A	A	A	A	G	A	A	A	A	G	A	A	A	A	A	A	A	A	A	A	G	A	A	G	G	A	A	A	G	A	G	A	A	A	A
Tdurum_contig61601_447	774	chr3B	750357867	750357967	A	A	A	A	A	A	A	A	A	A	A	A	A	A	A	A	A	A	A	A	A	A	A	A	G	G	A	A	A	A	A	A	A	A	A	A	A	A	A	A	A	A	A	A	A
Tdurum_contig61623_129	775	chr5B	549673206	549673306	G	G	G	G	G	G	G	G	G	G	G	G	G	A	G	G	G	G	G	G	G	G	A	G	G	G	G	G	G	G	G	G	A	G	G	G	G	G	G	G	G	G	G	G	G
Tdurum_contig6194_412	776	chr2B	65114160	65114260	G	G	G	G	G	G	G	G	G	G	G	G	G	G	G	G	G	G	G	G	G	G	G	G	G	G	G	G	G	G	G	G	G	G	G	G	G	A	G	G	G	G	G	G	G
Tdurum_contig62005_185	777	chr6A	510254996	510255096	G	G	G	G	G	G	G	G	G	G	G	G	G	G	G	G	G	G	G	G	G	G	G	G	G	G	G	G	G	G	G	G	G	G	G	G	G	G	G	G	G	G	G	G	G
BS00021871_51	778	chr3A	540669074	540669174	A	A	A	A	A	A	A	A	A	A	A	A	G	A	A	A	A	A	A	A	A	A	A	A	A	A	A	G	A	A	A	A	A	A	A	A	A	A	A	A	A	A	A	G	A
Tdurum_contig62155_472	779	chr6B	559357064	559357164	A	A	A	A	A	A	A	A	A	A	A	A	A	A	A	A	A	A	A	A	A	A	A	A	A	A	A	A	A	A	A	A	A	A	A	A	A	A	A	A	A	A	A	A	A
Tdurum_contig62283_334	780	chr3A	740887011	740887111	A	G	G	G	G	G	A	R	A	G	A	G	G	A	A	G	A	G	G	G	G	G	A	G	A	G	G	G	G	G	G	G	G	G	G	A	G	A	A	G	G	G	G	A	G
Tdurum_contig62803_286	781	chr6B	93562195	93562295	A	A	G	A	G	G	A	A	A	A	A	G	G	A	A	G	A	A	A	A	G	G	A	A	G	G	A	A	G	G	A	A	A	G	A	A	A	A	A	A	A	A	G	A	A
Tdurum_contig64910_298	782	chr6A	573637872	573637972	A	A	R	A	A	A	A	G	A	A	A	A	G	A	G	A	A	A	A	A	A	A	A	A	A	A	A	A	A	A	A	A	A	A	A	A	A	A	A	A	A	A	A	A	A
Tdurum_contig64955_285	783	chr1A	512656113	512656213	A	G	G	G	G	A	A	G	G	G	A	A	G	G	G	A	G	G	G	G	A	A	A	A	A	A	A	G	G	A	G	A	G	G	G	A	G	A	A	G	G	G	A	A	G
Tdurum_contig66511_957	784	chr1B	565989909	565990009	A	A	A	A	A	A	A	A	R	A	A	A	A	A	A	A	A	A	A	G	A	G	G	G	G	G	G	G	G	G	G	G	G	G	G	G	G	A	G	G	G	G	G	G	G
Tdurum_contig67477_136	785	chr4B	564871032	564871132	G	G	G	G	G	G	G	G	G	G	G	G	G	G	A	G	G	G	G	A	G	G	G	G	G	G	G	G	G	G	A	G	G	A	A	G	G	G	A	G	A	G	G	G	G
Tdurum_contig67827_89	786	chr2A	752749765	752749865	R	G	G	G	G	G	G	R	G	R	G	G	R	G	G	G	G	G	G	R	R	G	G	G	G	G	R	G	G	G	G	G	G	A	R	G	R	R	G	G	R	G	G	R	R
Tdurum_contig68226_619	787	chr5A	426904582	426904682	G	G	G	G	R	R	A	G	G	G	G	A	G	G	G	G	G	G	G	G	G	G	A	G	A	G	G	G	A	G	G	A	G	G	G	G	A	G	G	G	G	A	G	G	G
Tdurum_contig68258_3425	788	chr6A	617059450	617059550	A	G	R	G	A	G	A	R	G	G	A	G	A	A	A	G	A	A	A	G	G	G	A	G	A	G	G	G	G	G	G	G	G	G	G	A	G	G	A	A	A	A	G	A	A
Tdurum_contig73039_241	789	chr3B	527296256	527296356	G	G	G	G	G	G	G	G	G	G	G	G	G	G	G	G	G	G	G	A	G	A	A	A	A	A	A	A	A	A	A	A	A	A	A	A	A	G	A	A	A	A	A	A	A
Tdurum_contig74753_946	790	chr7A	641012203	641012298	G	A	G	A	G	G	G	G	G	G	G	A	G	A	G	A	G	G	G	A	G	G	A	G	A	G	A	G	A	G	A	G	A	A	G	G	A	G	G	A	A	G	A	G	G
Tdurum_contig75475_454	791	chr7A	53954455	53954555	A	A	A	A	A	A	A	A	A	A	A	A	A	A	A	A	A	A	A	A	A	A	A	A	A	A	A	A	A	A	A	A	A	A	A	A	A	A	A	A	A	A	A	A	A
Tdurum_contig75819_338	792	chr4A	712863155	712863255	G	G	G	G	G	G	G	G	G	G	G	G	G	G	A	G	G	G	A	A	G	G	A	G	A	A	G	A	G	A	G	G	A	A	G	G	G	G	G	G	A	G	G	G	G
Tdurum_contig76266_221	793	chr1B	15166232	15166332	G	G	A	R	G	G	G	R	A	A	A	G	A	A	G	G	A	A	A	A	G	G	A	A	A	A	G	A	G	G	A	G	A	A	A	A	A	A	A	A	G	G	A	A	A
Tdurum_contig76426_861	794	chr2B	156593801	156593901	G	G	G	A	G	G	G	G	A	G	G	G	G	G	G	G	G	G	G	A	G	G	G	G	G	G	G	G	G	A	A	G	A	A	G	G	G	G	G	G	G	G	G	G	G
Tdurum_contig76441_240	795	chr7A	285689449	285689549	A	A	A	G	A	A	A	G	A	A	A	A	G	A	G	A	A	A	A	G	A	A	A	A	A	A	A	G	A	A	A	A	A	G	G	A	A	A	A	A	R	A	A	G	A
Tdurum_contig76481_798	796	chr1A	448920776	448920876	G	A	A	A	A	A	G	G	A	A	G	A	G	R	G	A	A	A	G	G	R	A	G	A	A	A	A	A	A	A	G	A	G	G	G	G	A	A	G	G	G	A	A	G	A
Tdurum_contig77081_74	797	chr3D	838499	838586	A	A	A	A	A	A	A	A	A	A	A	A	A	A	A	A	A	A	A	G	A	G	G	G	G	G	G	G	G	G	G	G	G	G	G	G	G	A	G	G	G	G	G	G	G
Tdurum_contig78972_316	798	chr1B	18419687	18419787	G	G	G	G	G	G	G	G	A	A	A	G	G	A	G	G	A	A	A	G	G	G	A	G	A	G	G	A	G	G	G	G	G	G	G	A	G	G	G	A	G	G	G	G	A
Tdurum_contig79134_450	799	chr2B	133022837	133022937	G	G	G	G	G	G	G	G	A	A	A	G	G	A	G	G	A	G	G	G	G	A	A	G	G	G	G	A	A	A	A	G	G	G	G	A	G	G	G	A	G	A	G	G	G
Tdurum_contig80294_434	800	chr6B	584584668	584584768	G	G	G	G	G	G	G	G	G	G	G	G	G	G	G	G	G	G	G	A	G	A	A	A	A	A	A	A	A	A	A	A	A	A	A	A	A	G	A	A	A	A	A	A	A
Tdurum_contig8061_56	801	chr4A	24764202	24764302	G	G	G	G	G	G	G	G	G	G	G	G	G	G	G	G	G	G	G	A	G	A	A	A	A	A	A	A	A	A	A	A	A	A	A	A	A	G	A	A	A	A	A	A	A
Tdurum_contig81851_634	802	chr6A	583146303	583146403	A	A	A	A	A	A	A	A	A	A	A	A	A	A	A	A	A	A	A	G	A	G	G	G	G	G	G	G	G	G	G	G	G	G	G	G	G	A	G	G	G	G	G	G	G
Tdurum_contig8190_280	803	chr7A	63378943	63379043	G	A	A	A	A	A	A	A	G	G	G	A	A	A	A	G	G	G	A	A	G	G	A	G	G	G	A	A	A	A	A	A	A	A	A	A	A	A	G	A	A	A	G	A	A
Tdurum_contig8190_96	804	chr7A	63379127	63379227	A	G	G	G	G	G	G	G	A	A	A	G	G	G	G	A	A	A	G	G	A	A	G	A	A	A	G	G	G	G	G	G	G	G	G	G	G	G	A	G	G	G	A	G	G
Tdurum_contig82077_129	805	chr5B	602138965	602139065	A	A	A	A	A	A	A	A	A	A	A	A	A	G	G	A	A	A	G	A	A	A	G	A	A	A	A	A	A	A	G	A	A	A	A	A	A	A	A	A	A	A	A	A	A
Tdurum_contig82510_556	806	chrUn	82513737	82513837	A	G	G	R	G	A	G	G	A	A	A	G	G	G	G	A	A	A	A	A	A	A	G	A	A	A	A	A	G	G	A	G	A	A	A	G	G	G	A	G	G	G	A	G	G
Tdurum_contig82510_574	807	chrUn	82513755	82513855	A	G	G	R	G	A	G	G	A	A	A	G	G	G	G	A	A	A	A	A	A	A	G	A	A	A	A	A	G	G	A	G	A	A	A	G	G	G	A	G	G	G	A	G	G
BS00021993_51	808	chr5B	712902464	712902564	A	A	G	G	A	A	A	A	G	A	G	A	G	G	G	G	G	A	A	G	A	A	A	G	A	A	A	R	G	A	G	G	A	G	G	A	R	G	A	A	G	G	G	A	G
Tdurum_contig84762_189	809	chr3B	3665571	3665671	G	A	G	A	A	A	G	G	A	A	A	A	A	A	G	A	A	A	A	G	A	A	A	A	A	A	G	A	A	A	A	A	A	G	A	G	A	G	G	A	G	A	G	G	A
Tdurum_contig84791_198	810	chr1B	674002972	674003072	A	A	G	R	G	A	A	A	A	A	A	A	A	A	G	A	A	A	G	G	A	A	A	A	A	A	A	A	G	A	G	A	G	A	G	A	R	A	A	G	G	A	A	A	A
Tdurum_contig85060_281	811	chr5B	617819357	617819457	A	A	A	A	A	A	A	A	A	A	A	A	A	G	A	A	A	A	G	A	A	A	G	A	A	A	A	A	A	A	A	A	A	A	A	A	A	A	A	A	A	A	A	A	A
Tdurum_contig8608_553	812	0	0	0	G	G	G	G	G	G	G	G	R	G	G	G	G	G	R	G	G	G	G	A	G	G	G	G	G	G	G	G	G	G	G	G	A	A	G	G	G	G	G	G	A	G	G	G	G
Tdurum_contig8615_370	813	chr7A	657020931	657021014	G	G	G	G	G	G	G	G	G	G	G	G	G	G	G	G	G	G	G	G	G	G	G	G	G	G	G	G	G	G	G	G	G	G	A	G	G	A	G	G	G	G	G	G	G
Tdurum_contig8615_683	814	chr7A	657020618	657020718	G	G	G	G	G	G	G	G	G	G	G	G	G	G	G	G	G	G	G	G	G	G	G	G	G	G	G	G	G	G	G	G	G	G	A	G	G	A	G	G	G	G	G	G	G
Tdurum_contig89487_388	815	chr3A	21093021	21093121	R	G	A	A	G	G	R	G	G	G	G	G	A	A	G	G	G	R	G	A	G	G	A	R	A	R	R	G	G	A	G	G	A	A	G	G	R	R	R	A	A	G	A	G	G
Tdurum_contig9071_215	816	chr2B	777384121	777384221	A	A	A	A	A	G	A	A	G	A	A	A	A	G	A	A	A	A	A	A	G	A	G	A	G	A	G	G	A	A	R	A	A	G	A	A	A	A	G	G	A	A	A	A	A
Tdurum_contig9199_714	817	chr1A	45796934	45797034	A	A	A	A	A	A	A	A	A	A	A	A	A	A	A	A	A	A	A	A	A	A	A	A	A	A	A	A	G	A	A	A	A	A	A	A	A	A	A	A	G	A	A	A	A
Tdurum_contig92921_193	818	chr6B	44837313	44837413	A	A	A	A	A	G	G	A	G	G	A	A	A	G	A	A	G	G	G	G	A	A	G	G	A	A	A	G	A	A	R	A	G	A	G	A	A	A	A	G	A	G	A	A	G
Tdurum_contig92997_676	819	chr4B	488142769	488142869	G	G	G	G	G	G	G	G	G	G	G	G	G	G	G	G	G	G	G	A	G	A	A	A	A	A	A	A	A	A	A	A	A	A	A	A	A	G	A	A	A	A	A	A	A
Tdurum_contig93104_520	820	chr6A	616412500	616412600	A	A	A	A	A	A	A	A	G	A	A	A	G	A	G	A	A	A	A	G	A	A	A	A	A	A	A	A	A	A	A	A	G	G	A	A	A	G	A	A	G	A	A	A	A
Tdurum_contig93431_129	821	chr3B	739170926	739171026	A	A	A	A	A	G	A	A	A	A	A	A	A	A	A	A	A	A	G	A	A	A	G	A	A	A	G	G	G	A	A	A	A	A	A	A	A	A	A	G	A	A	A	A	A
Tdurum_contig93431_485	822	chr3A	693180647	693180747	A	A	A	A	G	G	A	A	A	A	A	A	A	A	G	G	A	A	G	A	A	A	G	A	G	G	G	G	G	A	A	A	A	A	A	A	A	A	A	G	G	A	A	A	G
Tdurum_contig93710_409	823	chr4B	12888652	12888752	G	G	G	G	G	G	G	R	G	A	G	G	A	G	A	G	A	A	G	A	G	G	G	G	G	G	G	G	A	A	A	G	A	A	A	G	G	G	G	G	G	A	G	G	A
Tdurum_contig94521_738	824	chr2B	154270550	154270650	G	G	G	A	G	G	G	G	A	A	A	G	G	A	G	G	A	G	G	A	G	A	A	G	G	G	G	A	A	A	A	G	A	A	G	A	G	G	G	A	G	A	G	G	G
Tdurum_contig94541_217	825	chr6B	632966264	632966364	G	G	G	G	G	G	G	G	G	G	G	G	G	G	G	G	G	G	G	G	G	G	G	G	G	G	G	G	G	G	G	G	G	G	G	G	G	G	G	G	G	G	G	G	G
Tdurum_contig9584_455	826	chr7A	53916490	53916590	A	A	R	R	R	G	A	G	A	A	A	G	G	A	G	A	A	A	G	G	G	A	A	A	A	A	G	G	A	G	G	G	G	G	G	A	G	A	A	A	R	G	A	G	G
Tdurum_contig9584_463	827	chr7A	53916482	53916582	G	G	R	R	R	A	G	A	G	G	G	A	A	G	A	G	G	G	A	A	A	G	G	G	G	G	A	A	G	A	A	A	A	A	A	G	A	G	G	G	R	A	G	A	A
Tdurum_contig97342_274	828	chr5B	558118738	558118838	G	G	G	G	G	G	G	G	G	G	G	G	G	A	G	G	G	G	G	G	G	G	A	G	G	G	G	G	G	G	G	G	G	G	G	G	G	G	G	G	G	G	G	G	G
BS00022020_51	829	chr1B	1421288	1421388	G	G	G	G	G	G	G	G	G	G	G	G	G	G	A	G	G	G	A	G	G	G	A	A	A	A	G	G	G	G	G	G	G	G	A	G	G	G	A	G	A	G	A	G	G
Tdurum_contig98005_345	830	chr7B	4907955	4908055	G	G	G	G	G	G	G	G	G	G	A	G	G	G	A	G	A	A	G	G	G	G	G	G	G	G	G	A	G	G	G	G	G	G	G	G	G	G	G	G	R	G	G	G	G
Tdurum_contig98197_73	831	chr7A	166332220	166332320	A	A	A	A	A	A	A	A	A	A	A	A	A	A	A	A	A	G	R	A	A	A	A	A	A	G	G	A	A	A	A	A	A	A	A	A	A	G	A	A	A	A	A	A	A
Tdurum_contig9860_281	832	chr6B	92523667	92523767	G	G	A	G	G	A	G	G	G	G	G	G	A	G	G	G	G	G	G	G	G	G	G	G	A	G	G	G	A	G	G	G	G	G	G	G	G	G	G	G	G	G	G	G	G
Tdurum_contig98926_227	833	chr7A	641012206	641012303	G	A	G	A	G	G	G	G	G	G	G	A	G	A	G	A	G	G	G	A	G	G	A	G	A	G	A	G	A	G	A	G	A	A	G	G	A	G	G	A	A	G	A	G	G
tplb0021f10_469	834	chr2A	722746190	722746283	A	A	A	A	A	A	A	A	A	A	A	A	A	A	A	A	A	A	A	A	A	A	A	A	A	A	A	A	A	A	A	A	A	A	A	A	A	A	A	G	A	A	A	A	G
tplb0022p01_155	835	chr3A	639085861	639085949	G	G	G	G	G	G	G	G	G	G	G	G	G	G	G	G	G	G	G	A	G	A	A	A	A	A	A	A	A	A	A	A	A	A	A	A	A	G	A	A	A	A	A	A	A
tplb0024i08_1319	836	chr6B	115700149	115700243	G	G	G	G	G	G	A	G	A	A	A	G	G	A	G	G	A	A	A	G	G	G	A	A	A	G	G	G	G	G	G	G	A	A	G	G	G	G	G	G	G	A	G	G	A
tplb0024i19_791	837	chr4B	651022710	651022810	G	G	G	G	G	G	G	G	G	G	G	G	G	G	A	G	G	G	A	G	G	G	G	G	G	G	G	G	G	G	G	G	G	G	A	G	G	G	G	G	G	G	G	G	G
tplb0024i20_953	838	chr1A	296239027	296239111	G	G	G	G	G	G	G	G	G	G	G	G	G	G	G	G	G	G	G	A	G	A	A	A	A	A	A	A	A	A	A	A	A	A	A	A	A	G	A	A	A	A	A	A	A
BS00022036_51	839	chr5D	547273761	547273861	G	G	G	G	G	A	A	G	A	A	G	G	G	A	A	G	A	A	A	A	G	A	G	G	G	A	G	A	A	A	A	G	A	G	A	A	A	G	G	G	G	A	A	A	A
tplb0025b13_1721	840	chr1A	3388585	3388684	A	A	G	G	A	G	G	A	G	G	A	G	G	G	G	G	G	G	G	G	A	A	G	G	G	G	A	G	A	A	G	G	G	G	G	A	G	A	A	G	G	G	A	A	G
tplb0025b13_2879	841	chr1A	3386453	3386553	A	A	G	G	A	G	G	A	G	G	A	G	G	G	G	G	G	G	G	G	A	A	G	G	G	G	A	G	A	A	G	G	G	G	G	A	G	A	A	G	G	G	A	A	G
tplb0025b13_372	842	chr1A	3390641	3390738	G	G	A	A	G	A	A	G	A	A	G	A	A	A	G	A	A	A	A	A	G	G	A	A	A	A	G	A	G	G	A	A	A	A	A	G	A	G	G	A	A	A	G	G	A
tplb0026c24_158	843	chr6B	493353889	493353989	G	G	G	G	G	G	G	G	G	G	G	G	G	G	G	G	A	G	G	A	G	A	A	A	A	A	A	A	A	A	A	A	A	A	A	A	A	G	A	A	A	A	A	A	A
tplb0026f01_168	844	chr7A	731963440	731963540	G	G	G	G	G	G	G	G	G	G	G	G	G	G	G	G	G	G	G	G	G	G	A	G	G	G	G	G	G	G	G	G	G	G	G	G	G	G	G	G	G	G	G	G	G
tplb0026l14_266	845	0	0	0	A	A	A	G	A	A	A	A	G	A	A	A	A	A	A	A	A	A	A	G	A	A	A	A	A	A	A	A	A	G	G	A	G	G	A	A	A	A	A	A	A	A	A	A	G
tplb0029j24_2118	846	chr3A	535550341	535550441	G	G	G	A	A	G	A	G	A	G	G	A	A	A	A	G	G	G	A	A	A	A	G	A	G	G	G	A	A	A	A	G	A	A	A	A	A	G	G	A	G	A	G	G	A
tplb0030a05_2386	847	chr1A	569450123	569450220	A	G	A	G	G	G	G	A	G	G	A	G	A	G	A	A	G	G	G	G	A	G	A	A	A	G	A	G	G	G	G	A	G	A	A	G	G	A	A	A	A	G	G	A	G
tplb0030k01_447	848	chr2A	779820553	779820653	A	G	G	A	G	G	A	A	A	A	G	G	A	A	A	G	G	A	A	A	G	G	A	A	A	A	A	G	G	G	A	G	G	G	A	A	A	A	A	A	G	G	G	A	A
tplb0031c19_924	849	chr5D	560263350	560263450	G	G	G	G	R	R	G	G	R	R	G	G	G	R	G	G	R	R	R	R	R	R	A	A	A	A	A	R	R	R	R	A	R	R	A	R	R	G	A	R	A	R	A	A	R
BS00022055_51	850	chr4B	652253099	652253199	G	G	G	G	G	G	G	G	G	G	G	G	G	G	R	G	G	G	A	G	G	G	G	G	G	G	G	G	G	G	G	G	G	G	A	G	G	G	G	G	A	G	G	G	G
tplb0032k01_549	851	chr1A	47800785	47800885	G	G	G	G	G	G	G	G	G	G	G	G	G	G	G	G	G	G	G	G	G	G	G	G	G	G	G	G	A	G	G	G	G	G	G	G	G	G	G	G	A	G	G	G	G
tplb0034h06_391	852	chr1A	20157238	20157330	G	G	A	A	G	G	G	G	A	A	A	G	A	A	A	R	A	A	A	A	G	G	A	A	A	A	G	A	G	G	A	G	A	A	A	A	A	R	A	A	G	G	A	A	A
tplb0034p10_1134	853	chr1B	656235192	656235287	G	G	R	G	G	G	G	G	G	G	G	G	G	G	G	G	G	G	G	G	G	G	G	G	G	G	G	G	G	G	G	G	G	G	G	G	G	G	G	G	G	G	G	G	G
tplb0035n08_1309	854	chr1D	493804676	493804776	A	A	A	A	A	A	A	A	A	A	A	A	A	A	A	A	A	A	A	A	A	A	A	A	A	A	A	A	A	A	A	A	A	A	A	A	A	A	A	A	A	A	A	A	A
tplb0035n08_1383	855	chr1A	94545847	94545944	A	A	A	A	A	A	A	A	A	A	A	A	A	A	A	A	A	A	A	A	A	A	A	A	A	A	A	A	A	A	A	A	A	A	A	A	A	A	A	A	A	A	A	A	A
tplb0035o24_635	856	chr5B	72258154	72258254	G	G	G	G	G	G	G	G	G	G	G	G	G	G	G	G	G	G	A	G	G	G	G	G	G	G	G	G	G	G	G	G	G	G	G	G	G	G	G	G	G	G	G	G	G
tplb0036b21_694	857	chr1B	576522090	576522190	A	A	A	A	A	A	A	A	A	A	A	A	G	A	G	A	A	A	A	A	A	A	A	A	A	A	A	A	A	G	G	A	A	A	R	A	A	A	A	A	A	A	A	A	G
BS00022063_51	858	chrUn	303981538	303981638	A	A	A	A	A	A	A	A	A	G	A	A	A	A	A	A	A	A	G	A	A	A	A	A	A	A	A	G	A	A	A	A	A	A	A	A	A	A	A	A	A	A	A	A	G
tplb0039m09_92	859	chr5A	439557790	439557878	R	G	A	R	G	G	G	G	G	R	G	G	G	G	G	R	G	G	G	G	G	A	G	A	G	A	G	G	G	G	G	G	G	G	G	G	G	G	A	G	G	G	A	A	R
tplb0040d03_364	860	chr5A	122332277	122332377	G	G	G	G	G	G	G	G	G	G	G	G	G	G	G	G	G	G	G	A	G	A	A	A	A	A	A	A	A	A	A	A	A	A	A	A	A	G	A	A	A	A	A	A	A
tplb0041i14_102	861	chr2D	305506302	305506402	G	G	G	G	G	G	G	G	G	G	G	G	G	G	G	G	G	G	G	A	G	A	A	A	A	A	A	A	A	A	A	A	A	A	A	A	A	G	A	A	A	A	A	A	A
tplb0043a20_542	862	chr2D	625147601	625147701	G	G	G	A	G	G	G	G	G	G	G	G	G	G	G	G	G	G	G	A	G	G	G	G	G	G	G	A	G	G	A	G	A	A	R	G	G	G	G	G	G	G	G	G	A
tplb0043g09_926	863	chr5A	395057817	395057917	A	G	A	A	G	G	G	A	A	A	A	G	G	A	A	A	A	A	A	A	A	A	G	A	G	A	A	G	G	A	A	G	G	A	A	A	G	A	G	A	A	G	A	A	A
tplb0043n03_1623	864	chr6A	214568958	214569054	G	G	G	G	G	G	G	G	G	G	G	G	G	G	G	G	G	G	G	A	G	A	A	A	A	A	A	A	A	A	A	A	A	A	A	A	A	G	A	A	A	A	A	A	A
BS00022067_51	865	chr5A	451735584	451735684	G	G	G	G	G	G	G	G	G	G	G	G	G	G	A	A	G	G	G	G	G	G	A	G	A	A	G	G	A	G	A	G	G	G	G	G	G	G	G	A	G	G	G	G	G
tplb0046a04_774	866	0	0	0	G	G	A	A	G	G	G	G	G	G	G	G	A	G	A	G	G	G	A	A	G	G	G	G	G	G	G	G	A	G	A	A	A	A	A	G	G	G	G	G	A	G	G	G	A
tplb0046a04_902	867	chr6B	702565485	702565585	A	A	G	G	A	A	A	A	A	A	A	A	G	A	G	A	A	A	G	G	A	A	A	A	A	A	A	A	G	A	G	G	G	G	G	A	A	A	A	A	G	A	A	A	G
tplb0047m14_98	868	chr1B	385215750	385215850	A	A	A	A	A	A	A	A	A	A	A	A	A	A	A	A	A	A	A	G	A	G	G	G	G	G	G	G	G	G	G	G	G	G	G	G	G	A	G	G	G	G	G	G	G
tplb0048c02_1446	869	chr6A	459878101	459878201	G	G	G	G	G	G	G	G	A	G	G	G	G	G	G	G	G	G	G	G	G	G	G	A	G	G	G	G	G	G	G	G	G	G	G	G	G	G	A	G	G	G	G	G	G
tplb0048c20_2437	870	chr3B	821082243	821082343	A	A	A	A	A	A	A	A	A	A	A	A	A	A	A	A	A	A	A	G	A	G	G	G	G	G	G	G	G	G	G	G	G	G	G	G	G	A	G	G	G	G	G	G	G
tplb0049k01_89	871	chr7D	569717796	569717896	G	A	A	A	G	A	G	R	G	A	G	A	G	G	G	A	G	A	G	A	A	A	G	A	G	G	G	A	A	G	G	A	G	G	A	G	A	A	G	G	G	A	A	G	G
tplb0050d17_1401	872	chr4A	705438541	705438641	A	G	R	A	G	A	A	A	G	G	A	G	A	G	G	G	A	A	G	A	A	G	G	A	R	A	A	A	A	G	G	A	A	A	A	A	A	A	G	G	A	A	A	A	A
tplb0051d06_78	873	chr5A	475294793	475294893	A	A	R	R	A	A	A	R	R	A	R	A	R	R	R	A	R	R	A	G	A	A	G	A	G	A	A	A	A	A	G	G	G	A	A	G	G	R	G	A	G	A	A	A	A
tplb0053a24_2194	874	chr3A	8593487	8593587	A	A	A	A	G	A	A	A	A	A	A	G	A	A	G	A	A	A	A	A	G	A	A	A	A	A	R	A	G	A	A	G	A	A	A	A	A	A	A	A	R	A	A	A	A
tplb0053n06_606	875	chr2A	739278451	739278551	A	A	A	G	A	A	G	A	G	A	A	A	G	G	G	A	A	A	G	G	A	G	G	A	G	A	G	G	A	G	G	A	G	A	G	A	A	A	A	G	G	A	A	R	G
tplb0053o16_838	876	chr2A	770358633	770358732	G	G	G	A	A	G	G	G	G	G	G	G	G	A	G	G	G	G	G	G	A	A	A	G	A	G	G	G	G	G	G	G	G	G	G	G	G	G	A	A	A	G	G	G	G
tplb0055a23_988	877	chr2D	566979722	566979822	G	G	A	A	A	G	G	A	G	G	G	G	A	G	A	G	G	G	A	A	G	A	R	A	R	R	A	A	R	A	A	A	A	A	R	R	A	A	R	A	R	R	R	A	A
tplb0055d13_2014	878	chr2B	578136561	578136661	A	G	G	R	A	A	A	A	A	G	A	A	A	A	A	G	A	A	A	A	A	G	A	G	A	A	A	A	A	A	A	G	A	A	A	A	G	A	A	A	A	A	G	A	A
tplb0055d13_2123	879	chr2A	637677868	637677972	A	G	G	A	A	A	A	A	A	G	A	A	A	A	A	G	A	A	A	A	A	G	A	G	A	A	A	A	A	A	A	G	A	A	A	A	G	A	A	A	A	A	G	A	A
tplb0057f21_146	880	chr4A	743979521	743979615	A	A	A	A	A	A	A	A	A	A	A	A	A	G	A	A	A	A	G	G	A	A	G	A	G	A	A	A	A	A	G	A	G	A	A	A	A	A	A	G	A	A	A	A	A
tplb0058j01_762	881	chr2A	15962609	15962707	G	A	R	G	G	A	G	G	G	G	G	A	G	G	A	G	G	A	G	G	G	G	G	G	G	G	G	G	G	A	G	A	G	G	G	G	G	A	G	G	A	G	A	G	G
tplb0059o17_524	882	0	0	0	G	G	G	G	G	A	G	G	G	G	G	G	G	G	G	G	G	G	A	G	G	G	A	G	G	G	A	G	G	G	G	G	G	G	G	G	G	G	G	A	G	G	G	G	G
tplb0060j17_1091	883	chr6A	17638501	17638601	G	G	G	G	G	G	G	A	G	G	G	G	G	G	G	G	G	G	A	A	G	G	G	G	G	G	G	G	G	G	A	G	A	A	A	G	A	G	G	G	G	G	G	G	R
tplb0060n12_565	884	0	0	0	G	A	G	G	G	A	G	G	A	G	G	A	G	G	G	A	A	A	G	G	G	G	A	A	A	A	G	G	G	G	G	A	G	G	G	G	G	G	G	G	A	A	A	G	G
tplb0060p04_463	885	chr7A	555944173	555944261	G	G	G	G	G	G	G	G	G	G	G	G	G	G	G	G	G	G	G	A	G	A	A	A	A	A	A	A	A	A	A	A	A	A	A	A	A	G	A	A	A	A	A	A	A
tplb0062i18_102	886	chr1A	3447064	3447164	A	A	G	G	A	G	G	A	G	G	A	G	G	G	G	G	G	G	G	G	A	A	G	A	G	G	A	G	A	A	G	A	G	A	G	A	G	A	A	G	G	G	A	A	G
wsnp_BE405849A_Ta_1_1	887	chr5A	485827049	485827169	G	G	G	G	G	G	G	A	G	G	G	G	G	G	G	G	G	G	G	A	G	G	G	G	G	G	G	G	G	G	G	G	A	G	G	G	G	G	G	G	G	G	G	G	G
wsnp_BE406351A_Ta_2_3	888	chr2A	562602365	562602485	A	G	G	A	G	A	G	A	A	A	G	G	G	G	A	G	G	A	G	A	A	G	G	A	A	G	A	G	G	G	A	G	G	A	G	A	G	A	A	G	A	G	G	A	G
wsnp_BE442666B_Ta_2_1	889	chr4B	27396765	27396885	G	G	G	G	G	G	A	G	G	A	G	G	A	G	A	A	G	G	G	G	G	G	A	A	A	A	G	G	G	G	G	G	G	G	G	G	G	G	G	G	G	G	A	G	A
wsnp_BE442666B_Ta_2_2	890	chr4B	27396703	27396823	A	A	A	A	A	A	G	A	A	G	A	A	G	A	G	G	A	A	A	A	A	A	G	G	G	G	A	A	A	A	A	A	A	A	A	A	A	A	A	A	A	A	G	A	G
wsnp_BE442750A_Ta_2_2	891	chr4A	13655318	13655438	G	G	G	G	R	G	G	G	G	G	G	G	G	R	G	G	G	G	G	G	G	A	A	G	G	G	G	G	G	G	G	G	G	G	G	G	G	G	G	A	G	G	G	G	G
wsnp_BE444720A_Ta_2_1	892	chr5A	57376336	57376456	A	A	A	A	G	G	G	A	A	A	A	G	A	A	A	A	A	A	A	A	A	A	G	A	G	A	A	A	G	A	A	G	A	A	A	A	G	A	G	A	A	G	A	A	A
wsnp_BE445242B_Ta_2_1	893	chr2A	89120107	89120227	G	G	G	G	G	G	G	G	G	G	G	G	G	G	G	G	G	G	G	A	G	A	A	A	A	A	A	A	A	A	A	A	A	A	A	A	A	G	A	A	A	A	A	A	A
wsnp_be471272A_Ta_2_1	894	chr7A	260905577	260905686	A	A	R	R	A	A	A	G	A	A	A	A	G	A	G	A	A	A	A	G	A	A	A	A	A	A	A	G	A	A	A	A	A	G	G	A	A	A	A	A	R	A	A	G	A
wsnp_BE488206B_Ta_2_1	895	chr6A	79950562	79950679	G	G	A	G	G	A	A	G	G	A	A	G	A	A	A	G	A	A	A	A	G	G	A	A	G	G	G	A	G	G	A	G	A	A	G	G	G	G	A	A	A	A	G	G	A
wsnp_BE490643D_Ta_2_1	896	chr7D	90853121	90853241	A	G	A	G	G	G	A	A	G	A	A	G	A	G	G	G	G	G	A	G	A	G	G	G	G	G	A	A	G	A	G	G	G	G	A	A	G	A	A	G	A	G	G	G	G
wsnp_BE495175A_Ta_1_1	897	chr3A	695505683	695505803	A	A	A	A	A	A	A	A	A	G	A	A	G	A	G	G	A	A	A	A	A	A	A	A	A	A	G	G	A	G	A	A	A	A	A	A	A	A	A	A	G	A	A	G	G
BS00022158_51	898	chr1A	516373207	516373307	A	A	A	A	A	A	A	A	A	A	A	A	A	A	G	A	A	A	G	A	A	A	A	A	A	A	A	A	A	A	A	A	A	A	A	A	G	A	A	A	A	A	A	A	A
wsnp_BE499257A_Ta_2_1	899	chr5A	98036197	98036317	A	A	A	A	G	G	G	A	A	A	A	G	A	A	A	A	A	A	A	A	A	A	G	A	G	A	G	A	G	A	A	G	A	A	A	A	G	A	G	A	A	G	A	A	A
wsnp_BE517711B_Ta_2_1	900	chr5B	487222293	487222413	G	A	G	G	G	G	A	G	G	A	G	G	A	G	G	G	G	A	A	A	G	G	G	A	G	A	G	A	G	A	A	G	G	A	A	G	A	G	A	G	A	G	G	A	A
wsnp_BE517711B_Ta_2_2	901	chr5B	487222581	487222701	A	G	A	A	A	A	G	A	A	G	A	A	G	A	A	A	A	G	G	G	A	A	A	G	A	G	A	G	A	G	G	A	A	G	G	A	G	A	G	A	G	A	A	G	G
wsnp_BE585780A_Ta_2_1	902	chr1A	319083007	319083127	A	A	A	G	A	G	A	A	A	A	A	A	A	A	A	A	A	A	A	A	A	A	A	A	A	A	A	A	G	A	A	A	A	A	G	A	A	A	A	A	A	A	A	A	A
wsnp_BE607043A_Td_2_1	903	chr6A	496236877	496236997	A	A	A	A	A	A	A	A	A	A	A	A	A	A	A	A	A	A	A	G	A	G	G	G	G	G	G	G	G	G	G	G	G	G	G	G	G	A	G	G	G	G	G	G	G
wsnp_BF145459D_Ta_2_1	904	chr4B	566595830	566595950	A	A	A	A	A	A	A	A	A	A	A	A	A	A	R	A	A	A	A	G	A	A	A	A	A	A	A	A	A	A	G	A	A	G	G	A	A	A	G	A	G	A	A	A	A
wsnp_BF291928A_Ta_1_1	905	chr3A	716368735	716368855	G	G	G	G	G	G	G	G	G	G	G	G	G	G	G	G	G	G	A	G	G	G	A	G	G	G	G	G	G	G	G	G	G	G	G	G	G	G	G	G	G	G	G	G	G
wsnp_BF292295A_Ta_2_1	906	chr3A	81707064	81707184	G	G	G	A	A	G	G	G	G	G	G	G	A	G	G	G	G	G	G	G	A	G	G	G	G	G	G	G	G	G	G	G	G	G	G	G	A	A	G	A	R	G	G	A	G
wsnp_BF482960B_Ta_1_4	907	chr4B	28954488	28954608	A	A	A	A	A	G	G	A	A	A	A	A	G	G	A	G	G	G	A	G	A	A	G	G	G	G	A	G	A	A	G	G	G	G	A	A	A	A	A	A	G	G	G	A	G
wsnp_BM134363A_Ta_2_4	908	chr7A	642023162	642023282	G	G	G	G	G	G	G	G	G	G	G	G	G	G	G	G	G	A	G	G	G	G	A	G	A	A	A	G	G	G	G	G	G	G	G	G	G	A	G	G	G	G	G	G	G
wsnp_BM134512B_Ta_2_1	909	chr6B	515060320	515060440	G	G	G	G	G	G	G	G	A	G	G	G	G	G	G	G	G	G	G	G	G	G	G	A	G	G	G	G	G	G	G	G	G	G	G	G	G	G	A	G	G	G	G	G	G
wsnp_BM137835D_Ta_2_1	910	chr6D	460469809	460469927	G	G	A	A	G	G	G	G	G	G	G	G	A	G	A	G	G	G	A	A	G	G	G	G	G	G	G	G	A	G	A	G	A	A	A	G	G	G	G	G	A	G	G	G	A
wsnp_CAP11_c1214_700174	911	chr3B	33956224	33956376	G	A	G	A	G	G	A	G	A	G	A	A	G	A	G	G	G	A	A	A	A	G	G	A	A	A	G	G	G	A	G	A	A	A	G	G	G	G	G	G	G	A	G	G	G
BS00022222_51	912	chr2B	773140925	773141025	G	G	G	G	G	G	G	G	G	A	G	G	A	G	G	G	G	G	A	G	G	G	G	G	G	G	R	G	G	G	G	G	G	A	A	G	G	G	G	G	R	G	G	G	A
wsnp_CAP11_c209_198671	913	chr5D	547273711	547273911	G	G	G	G	G	A	A	G	A	A	G	G	G	A	A	G	A	A	A	A	G	A	G	G	G	A	G	A	A	A	A	G	A	G	A	A	A	G	G	G	G	A	A	A	A
wsnp_CAP11_c2435_1256981	914	chr7A	655447418	655447618	G	G	G	G	G	G	G	G	G	G	G	G	G	G	G	G	G	G	G	A	G	A	A	A	A	A	A	A	A	A	A	A	A	A	R	A	A	G	A	A	A	A	A	A	A
wsnp_CAP11_c3271_1608092	915	chr2B	24921070	24921229	A	A	A	A	A	A	A	A	A	A	A	A	A	A	R	A	A	A	A	A	A	A	A	A	A	A	A	A	A	A	A	A	A	A	A	A	A	A	A	A	G	A	A	A	A
wsnp_CAP11_c5554_2579815	916	chr2B	534842776	534842975	A	A	G	G	A	A	A	A	G	G	A	A	G	A	G	A	A	A	A	G	A	G	A	G	A	G	A	A	G	A	G	G	G	G	G	A	G	A	A	A	G	A	G	A	A
wsnp_CAP11_c5554_2580044	917	chr2B	534842547	534842747	G	G	A	A	G	G	G	G	A	A	G	G	A	G	A	G	G	G	G	A	G	A	G	A	G	A	G	G	A	G	A	A	A	A	A	G	A	G	G	G	A	G	A	G	G
wsnp_CAP11_rep_c7847_3468669	918	chr1A	566564936	566565097	G	G	G	R	R	G	G	G	G	G	G	G	G	A	A	G	G	G	G	A	G	G	A	G	A	G	G	G	G	G	A	G	A	A	A	G	G	G	G	A	G	G	G	G	G
wsnp_CAP12_c4924_2241879	919	0	0	0	G	G	A	G	A	A	A	G	A	A	G	A	A	A	A	A	A	A	A	A	G	G	A	A	G	A	G	G	A	A	A	A	A	A	G	G	G	G	G	G	G	A	A	G	A
wsnp_CAP12_c510_276361	920	chr2A	718223815	718223929	A	A	A	G	A	A	A	A	A	A	A	A	G	A	A	A	A	A	G	A	A	A	A	A	A	A	A	A	A	A	A	A	A	A	A	A	A	A	A	A	A	A	A	A	A
wsnp_CAP12_c7952_3403722	921	0	0	0	A	G	A	A	A	A	A	A	A	A	A	A	A	A	A	A	A	G	A	A	A	A	A	A	A	G	A	A	A	A	A	A	A	A	G	A	G	A	A	A	G	A	A	A	A
wsnp_CAP12_rep_c4678_2134259	922	chr2B	146634673	146634873	A	A	A	G	A	A	A	A	G	G	G	A	A	G	A	A	G	A	A	G	A	G	G	A	A	A	A	G	G	G	G	A	G	G	A	G	A	A	A	G	A	G	A	A	A
wsnp_CAP7_c1259_634919	923	chr4B	604203952	604204152	A	G	A	A	A	G	G	A	R	A	A	G	G	A	A	G	G	G	A	A	G	A	A	G	A	G	A	G	A	A	A	G	A	A	A	A	A	A	G	A	A	G	G	A	G
wsnp_CAP7_c5487_2464864	924	chr6A	614445684	614445884	A	G	A	A	G	A	A	A	R	R	A	G	A	G	A	G	A	A	G	A	A	G	R	A	R	A	A	A	A	G	G	A	A	A	A	A	A	A	G	G	A	A	A	A	A
wsnp_CAP7_c599_312057	925	chr4B	652288365	652288565	G	G	A	G	A	A	G	A	G	G	G	G	G	G	G	G	G	A	G	A	G	G	G	G	G	G	G	G	G	A	A	G	G	A	G	G	G	G	A	G	G	G	A	G	G
wsnp_CAP8_c6939_3242530	926	chr3A	714155769	714155924	A	A	G	A	A	A	A	A	A	G	A	A	G	A	A	A	A	A	A	A	A	A	A	A	A	A	A	A	A	G	A	A	A	A	G	A	A	A	A	A	G	A	A	A	A
wsnp_Ex_c10014_16477392	927	chr3A	9855972	9856163	A	G	A	A	R	G	A	A	A	A	A	R	A	A	A	A	A	A	A	A	R	A	A	A	G	G	A	A	R	G	A	R	A	A	A	A	G	A	A	A	A	A	A	A	A
wsnp_Ex_c10094_16590746	928	chr7A	252180537	252180734	G	G	R	R	G	G	G	A	G	G	G	G	A	G	A	G	G	G	G	A	G	G	G	G	G	G	G	A	G	G	G	G	G	A	A	G	G	G	G	G	R	G	G	A	G
wsnp_Ex_c1016_1943126	929	0	0	0	G	G	G	G	G	G	G	G	A	G	G	G	G	G	G	G	G	G	G	G	G	G	G	G	G	G	A	A	G	G	G	G	G	G	G	G	G	G	G	G	G	G	G	G	G
wsnp_Ex_c1016_1943573	930	0	0	0	G	G	G	G	G	G	G	G	A	G	G	G	G	G	G	G	G	G	G	G	G	G	G	G	G	G	A	A	G	G	G	G	G	G	G	G	G	G	G	G	G	G	G	G	G
wsnp_Ex_c1016_1943827	931	chr2A	722140366	722140528	A	A	A	A	A	A	A	A	G	A	A	A	A	A	A	A	A	A	A	A	A	A	A	A	A	A	G	G	A	A	A	A	A	A	A	A	A	A	A	A	A	A	A	A	A
wsnp_Ex_c10347_16946522	932	chr4B	12888602	12888778	G	G	G	G	G	G	G	G	G	A	G	G	A	G	A	G	A	A	G	A	G	G	G	G	G	G	G	G	A	A	A	G	A	A	A	G	G	G	G	G	G	A	G	G	A
wsnp_Ex_c10640_17350878	933	0	0	0	G	G	G	G	G	G	G	G	G	G	G	G	G	G	G	G	G	G	G	A	G	A	A	A	A	A	A	A	A	A	A	A	A	A	A	A	A	G	A	A	A	A	A	A	A
wsnp_Ex_c11158_18071198	934	0	0	0	A	A	A	A	A	A	A	A	A	A	A	A	A	A	A	A	A	A	A	G	A	G	G	G	G	G	G	G	G	G	G	G	G	G	G	G	G	A	G	G	G	G	G	G	G
wsnp_Ex_c114_229879	935	chr2A	640685715	640685915	G	G	G	R	G	G	G	G	A	G	G	G	G	G	A	G	G	G	G	A	G	G	G	G	G	G	G	A	G	G	A	G	A	A	G	G	G	G	G	G	G	G	G	G	G
wsnp_Ex_c114_230248	936	chr2A	640685346	640685546	A	G	G	R	A	A	A	A	A	G	A	A	A	A	A	G	A	A	A	A	A	G	A	G	A	G	A	A	A	A	A	G	A	A	A	A	G	A	A	A	R	A	G	A	A
wsnp_Ex_c11619_18714738	937	0	0	0	G	G	R	G	G	G	G	G	G	G	G	G	R	G	A	G	G	G	G	G	A	G	G	G	G	G	G	G	G	G	A	G	G	G	G	G	G	A	G	G	G	G	G	G	G
wsnp_Ex_c1204_2313262	938	0	0	0	G	G	G	G	G	G	G	A	G	G	G	G	A	G	A	G	G	G	G	A	G	G	G	G	G	G	G	G	G	G	A	G	G	A	G	G	G	G	G	G	G	G	G	G	G
BS00022362_51	939	chr6A	606768011	606768111	G	A	G	G	G	G	G	G	G	G	G	A	G	G	A	A	G	G	A	G	G	A	G	G	G	G	G	G	A	A	G	G	G	G	A	G	A	G	A	G	G	G	G	G	G
wsnp_Ex_c12127_19394952	940	chr5B	418010903	418011103	G	G	G	A	G	G	G	G	G	G	G	G	G	G	G	G	G	G	G	G	G	G	A	G	G	G	G	G	G	A	G	G	A	G	A	G	G	G	G	G	G	G	G	G	G
wsnp_Ex_c12440_19836844	941	chr5A	417895258	417895422	A	G	A	A	A	A	A	G	G	G	G	A	R	G	G	A	G	G	G	G	A	A	A	A	A	A	G	R	A	G	G	A	G	G	G	G	A	G	G	G	G	A	A	A	G
wsnp_Ex_c12526_19951640	942	0	0	0	A	A	A	A	A	A	A	A	A	A	A	A	A	A	G	A	A	A	A	G	A	A	A	A	A	A	A	A	A	A	G	A	A	G	G	A	A	A	G	A	G	A	A	A	A
wsnp_Ex_c12714_20198992	943	chr5B	477068194	477068393	G	G	G	G	G	G	G	G	G	G	G	G	G	G	G	G	G	G	G	G	G	G	G	A	G	G	G	G	G	G	G	G	G	G	G	G	G	G	G	G	G	G	G	G	G
wsnp_Ex_c12727_20214965	944	chr2B	733713796	733713968	A	A	A	G	A	A	G	A	A	A	A	A	G	G	G	A	A	A	G	G	A	G	G	A	G	A	G	A	A	G	G	A	G	A	G	A	A	A	A	G	G	A	A	A	G
wsnp_Ex_c12750_20243224	945	chr3A	569425504	569425704	G	G	G	G	G	G	G	G	G	G	G	G	A	G	G	G	G	G	A	A	G	G	G	G	G	G	G	G	A	G	A	G	A	G	A	G	G	G	G	G	A	G	G	A	G
wsnp_Ex_c130_258776	946	chr5A	104231465	104231665	G	G	G	G	A	A	A	G	G	G	G	A	G	G	G	G	G	G	G	G	G	G	A	G	A	G	A	R	A	G	G	A	G	G	G	G	A	G	A	G	G	A	G	G	G
wsnp_Ex_c130_259006	947	chr5A	104231235	104231435	G	G	G	G	A	A	A	G	G	G	G	A	G	G	G	G	G	G	G	G	G	G	A	G	A	G	A	R	A	G	G	A	G	G	G	G	A	G	A	G	G	A	G	G	G
wsnp_Ex_c13105_20721321	948	0	0	0	A	A	A	A	A	A	A	A	A	A	A	A	R	A	A	A	A	A	A	A	A	A	A	A	A	A	A	A	A	A	A	A	G	A	A	A	A	A	A	A	A	A	A	A	G
wsnp_Ex_c13217_20858600	949	0	0	0	A	A	A	A	A	G	A	R	G	G	G	A	G	G	G	G	G	G	G	A	A	A	G	A	G	A	G	G	G	G	A	A	A	A	A	A	A	A	A	G	G	A	A	G	G
wsnp_Ex_c13353_21046550	950	chr2B	719969899	719970061	G	G	G	A	G	G	A	G	G	G	G	G	A	A	A	G	G	G	A	A	G	A	A	G	A	G	A	G	G	A	A	G	A	G	A	G	G	G	G	R	G	G	G	G	A
wsnp_Ex_c13440_21170884	951	chr5B	403544995	403545195	G	G	G	G	G	G	G	G	G	G	G	G	G	G	G	G	G	G	G	G	G	G	A	G	G	G	G	G	G	A	G	G	A	G	A	G	G	G	G	G	G	G	G	G	G
wsnp_Ex_c1358_2601510	952	chr1D	8605812	8606012	R	R	A	A	A	G	G	R	G	G	A	G	R	A	R	A	A	A	A	A	R	A	A	A	A	A	R	G	R	R	R	A	A	A	A	R	G	A	A	A	A	A	R	A	R
wsnp_Ex_c13684_21479024	953	chr4B	670438332	670438532	G	A	A	G	G	G	G	G	A	G	G	G	G	G	G	G	G	G	A	G	G	A	G	G	G	G	G	G	A	G	A	G	G	G	G	A	G	G	G	A	A	G	G	G	G
wsnp_Ex_c14654_22713620	954	chr7A	11098895	11099095	G	G	G	G	G	G	G	G	A	A	A	G	G	A	G	A	A	A	A	A	G	G	A	G	A	G	R	A	G	G	A	G	A	G	G	A	G	A	G	A	A	G	G	A	A
wsnp_Ex_c14691_22763609	955	0	0	0	G	G	A	A	G	G	G	G	G	G	G	G	A	G	A	G	G	G	A	A	G	G	G	G	G	G	G	G	A	G	A	A	A	A	A	G	G	G	G	G	A	G	G	G	A
wsnp_Ex_c14691_22763753	956	chr6B	702828149	702828343	A	A	G	G	A	A	A	A	A	A	A	A	G	A	G	A	A	A	G	G	A	A	A	A	A	A	A	A	G	A	G	G	G	G	G	A	A	A	A	A	G	A	A	A	G
wsnp_Ex_c14691_22765150	957	chr6A	607953042	607953242	G	G	A	A	G	G	G	G	G	G	G	G	A	G	A	G	G	G	A	A	G	G	G	G	G	G	G	G	A	G	A	A	A	A	A	G	G	G	G	G	A	G	G	G	A
BS00022411_51	958	chr1B	629159210	629159310	G	G	R	R	G	G	G	G	R	A	G	G	A	G	A	G	G	G	A	A	G	G	G	G	G	G	G	A	G	G	A	G	A	A	A	G	A	G	G	A	R	G	G	G	G
wsnp_Ex_c14839_22961659	959	chr5A	390365879	390366079	A	G	A	A	A	A	A	A	A	A	A	A	A	A	A	A	A	A	A	A	A	A	A	A	A	A	A	A	A	A	A	A	G	A	A	A	A	A	A	A	A	A	A	A	A
wsnp_Ex_c15036_23203474	960	chr3A	101893331	101893510	G	G	G	A	A	G	G	G	G	G	G	G	A	G	G	G	G	G	G	G	A	G	G	G	G	G	G	G	G	G	G	G	G	G	G	G	A	A	G	A	R	G	G	A	G
wsnp_Ex_c15188_23387754	961	chr1A	306111831	306112031	G	G	G	A	G	A	G	G	G	G	G	G	G	G	G	G	G	G	G	G	G	G	G	G	G	G	G	G	A	G	G	G	G	G	A	G	G	G	G	G	A	G	G	G	G
wsnp_Ex_c15304_23532301	962	0	0	0	A	A	A	G	A	A	A	A	A	A	A	A	A	A	A	A	A	A	G	A	A	A	G	A	A	A	A	R	A	G	A	A	G	A	G	A	A	A	A	A	A	A	A	A	A
wsnp_Ex_c15708_24056750	963	chr6A	611298397	611298597	G	A	R	G	A	G	G	G	A	A	G	A	G	A	A	A	G	G	A	A	G	A	A	G	R	G	G	G	G	A	A	G	R	A	A	G	A	G	A	A	R	G	G	G	G
BS00022437_51	964	chr6B	715775118	715775218	A	A	A	A	G	A	A	A	A	A	A	A	A	G	A	A	A	G	A	A	A	A	A	A	A	A	A	A	A	A	A	A	A	A	A	A	A	A	G	G	A	A	A	A	A
wsnp_Ex_c16569_25082760	965	chr3B	817821864	817822055	A	A	A	A	A	A	A	A	A	A	A	A	A	A	G	A	A	A	A	A	A	A	A	A	A	A	A	A	A	A	A	A	A	A	A	A	A	G	A	A	A	A	A	A	A
wsnp_Ex_c16582_25102216	966	chr2B	174345568	174345723	G	A	G	G	A	G	G	G	G	G	G	A	G	G	G	R	G	G	G	R	G	R	R	R	R	R	R	R	R	R	R	R	R	R	A	R	R	G	R	R	R	R	R	R	R
BS00022446_51	967	chr2A	750065996	750066096	A	G	G	G	G	G	G	A	G	G	G	G	G	G	G	G	G	G	G	A	A	G	G	G	G	G	A	G	G	G	G	G	G	G	G	G	R	G	G	G	G	G	G	A	G
wsnp_Ex_c1792_3381384	968	chr2B	29032095	29032295	A	A	A	A	A	A	A	A	A	A	A	A	A	A	G	A	A	A	G	G	A	A	A	A	A	A	A	A	A	A	A	A	G	G	A	A	A	A	A	A	R	A	A	A	A
wsnp_Ex_c18352_27178687	969	chr7A	532473584	532473784	A	A	A	A	A	A	A	G	A	A	A	A	A	A	A	A	A	A	A	G	A	A	A	A	A	A	A	A	A	A	A	A	A	G	A	A	A	A	A	A	A	A	A	A	A
wsnp_Ex_c18632_27501724	970	0	0	0	G	G	A	G	G	G	G	A	G	A	G	G	G	G	A	G	G	G	G	A	G	G	G	G	G	G	G	G	G	G	A	G	G	G	G	G	G	G	G	G	G	G	G	G	G
wsnp_Ex_c18915_27811736	971	chr3B	734428116	734428314	A	A	A	A	A	R	A	A	A	A	A	A	A	A	G	G	A	A	G	G	A	A	G	A	A	A	G	G	G	A	A	A	A	G	A	A	R	A	A	G	G	A	A	G	G
wsnp_Ex_c19005_27918129	972	chr7A	608991217	608991417	A	A	A	G	A	A	A	G	A	A	A	A	A	A	A	A	A	G	A	G	A	A	G	A	G	G	G	G	A	A	A	A	A	G	G	A	A	G	A	A	A	A	A	G	A
wsnp_Ex_c19041_27955460	973	0	0	0	G	G	G	G	G	G	G	G	G	A	G	G	G	G	G	G	G	G	A	G	G	G	A	G	A	G	G	A	G	A	G	G	G	G	A	G	G	G	G	G	A	G	G	G	A
wsnp_Ex_c19309_28242774	974	chr3A	737968938	737969138	G	A	G	G	G	G	G	G	G	A	G	A	G	G	A	G	G	G	G	G	G	G	G	A	G	A	A	G	A	G	G	A	G	G	G	G	G	G	G	G	G	A	G	G	G
wsnp_Ex_c19309_28243712	975	chr3A	737969875	737970075	G	A	G	G	G	G	G	G	G	A	G	A	G	G	A	A	G	G	G	A	G	G	G	A	G	A	A	G	A	G	G	A	A	A	G	G	G	G	G	G	G	A	G	G	G
wsnp_Ex_c19778_28779907	976	chr3B	739170520	739170720	A	A	A	A	G	G	A	A	A	A	A	A	A	A	G	G	A	A	G	A	A	A	G	A	G	G	G	G	G	A	A	A	A	A	A	A	A	A	A	G	G	A	A	A	G
BobWhite_c1477_315	977	0	0	0	A	A	A	G	A	G	A	A	A	G	A	G	A	A	A	G	A	A	A	G	A	A	A	A	A	A	G	A	A	A	A	G	A	A	A	A	A	R	A	A	A	G	G	A	G
wsnp_Ex_c19844_28854305	978	0	0	0	A	G	G	A	A	A	A	A	G	A	A	A	A	A	A	A	A	A	G	A	A	G	A	A	A	A	A	A	G	A	G	A	A	A	A	G	A	A	A	G	G	A	A	A	A
wsnp_Ex_c19844_28855741	979	chr4B	670410114	670410314	G	A	A	G	G	G	G	G	A	G	G	G	G	G	G	G	G	G	A	G	G	A	G	G	G	G	G	G	A	G	A	G	G	G	G	A	G	G	G	A	A	G	G	G	G
wsnp_Ex_c1997_3757415	980	chr1A	514136029	514136229	A	G	G	G	G	A	A	A	G	G	A	A	G	G	G	A	G	G	A	G	A	A	G	A	A	A	A	G	G	A	G	A	G	G	G	A	A	A	A	G	G	G	A	A	G
wsnp_Ex_c1997_3757508	981	chr1A	514135936	514136136	G	A	A	A	A	G	G	G	A	A	G	G	A	A	A	G	A	A	G	A	G	G	A	G	G	G	G	A	A	G	A	G	A	A	A	G	G	G	G	A	A	A	G	G	A
wsnp_Ex_c200_391015	982	chr1A	39198998	39199174	A	A	G	G	A	A	A	G	A	A	A	A	A	A	A	A	A	A	A	G	A	A	A	A	A	A	A	G	A	A	G	A	A	G	R	A	G	A	A	G	A	A	A	G	A
wsnp_Ex_c20169_29215401	983	chr2B	553628591	553628791	A	A	A	G	A	A	A	A	G	G	A	A	G	A	G	A	A	A	A	G	A	G	A	A	A	A	A	G	G	A	G	G	G	G	A	A	G	A	A	A	A	A	A	A	A
wsnp_Ex_c2100_3937914	984	chr2B	695842469	695842669	A	A	A	A	A	A	A	G	A	A	A	A	A	A	A	A	A	A	A	G	A	A	A	A	A	A	A	A	A	A	A	A	G	G	A	A	A	G	A	G	A	A	A	G	G
wsnp_Ex_c21491_30636749	985	chr3B	694020860	694021060	A	A	A	A	A	A	A	G	A	A	A	G	G	A	G	A	A	G	A	G	A	A	A	A	G	G	A	A	A	A	G	A	A	G	A	A	A	A	G	A	A	A	A	A	A
wsnp_Ex_c21491_30637789	986	0	0	0	A	A	A	A	A	A	A	G	A	A	A	G	G	A	G	A	A	G	A	G	A	A	A	A	G	G	A	A	A	A	G	A	A	G	A	A	A	A	G	A	A	A	A	A	A
wsnp_Ex_c222_436432	987	chr5B	486485290	486485486	G	A	G	G	G	G	A	G	G	A	G	G	A	G	G	G	G	A	A	A	G	G	G	A	G	A	G	A	G	A	A	G	G	A	A	G	A	G	A	G	A	G	G	A	A
wsnp_Ex_c222_436779	988	chr5A	508872242	508872442	G	A	G	G	G	G	A	G	G	A	G	G	A	G	G	G	G	A	A	A	G	G	G	A	G	A	G	A	G	A	A	G	G	A	A	G	A	G	A	G	A	G	G	A	A
wsnp_Ex_c22648_31848819	989	chr4B	558050058	558050258	G	A	G	G	G	A	A	G	G	G	G	A	A	A	A	A	A	A	G	A	A	G	G	A	G	A	G	A	G	G	A	A	A	A	A	G	G	G	A	G	A	A	A	G	A
BobWhite_c14799_321	990	chr1B	668816653	668816753	A	A	A	A	A	A	A	A	A	A	A	A	A	A	A	A	A	A	A	A	A	A	A	A	A	A	A	A	A	A	A	A	A	A	A	A	A	A	A	A	A	A	A	A	A
wsnp_Ex_c2314_4333242	991	chr3B	568567653	568567853	G	G	R	G	G	G	G	G	G	G	G	G	R	G	R	G	G	R	G	A	G	G	G	G	A	A	G	G	G	G	A	G	G	A	A	G	G	G	A	A	R	G	G	G	G
wsnp_Ex_c23156_32391014	992	chr7A	257926693	257926893	A	A	R	G	A	A	A	G	A	A	A	A	G	A	G	A	A	A	A	G	A	A	A	A	A	A	A	G	A	A	A	A	A	G	G	A	A	A	A	A	A	A	A	G	A
wsnp_Ex_c2332_4371926	993	chr4D	497201699	497201899	G	G	A	G	A	A	G	G	G	G	G	G	R	G	A	A	G	A	G	G	A	A	G	A	A	A	G	A	A	G	G	A	G	G	G	G	G	A	G	G	G	G	A	G	G
wsnp_Ex_c23509_32746909	994	chr5A	66091875	66092075	A	A	A	A	G	G	G	A	A	A	A	G	A	A	A	A	A	A	A	A	A	A	G	A	G	A	A	R	G	A	A	G	A	A	A	A	G	A	G	A	A	G	A	A	A
BS00022530_51	995	chr1B	622313914	622314014	G	G	G	G	G	G	G	G	G	G	G	G	G	G	G	G	G	G	G	G	G	G	G	G	G	G	G	G	G	G	G	G	G	G	G	G	G	G	G	G	G	G	G	G	G
wsnp_Ex_c2365_4431185	996	chr7B	706815263	706815463	G	A	R	A	A	A	G	G	A	A	A	A	G	A	G	G	A	G	A	A	A	A	A	A	G	A	G	A	A	G	A	A	A	A	A	A	A	G	G	G	A	A	A	G	G
wsnp_Ex_c2400_4498931	997	0	0	0	G	G	R	G	G	G	G	A	G	G	G	G	A	G	A	G	G	G	G	G	G	G	G	G	G	G	G	G	G	G	A	G	G	G	G	G	G	G	G	G	G	G	G	G	G
wsnp_Ex_c24135_33382813	998	chr2B	715030290	715030490	G	G	G	G	G	G	G	G	A	G	G	G	G	G	A	G	G	G	G	G	G	G	G	G	G	G	A	A	G	G	G	G	G	G	G	G	G	G	G	G	G	G	G	G	G
wsnp_Ex_c25082_34346512	999	chr3A	734788522	734788722	A	A	G	G	G	R	A	A	A	A	A	A	G	A	G	G	A	G	G	G	G	G	A	A	A	A	A	G	A	G	G	A	G	G	G	A	G	A	A	G	A	A	G	A	G
wsnp_Ex_c25104_34368562	1000	0	0	0	G	G	R	G	G	G	G	A	G	G	G	G	A	G	A	G	G	G	G	A	G	G	G	G	G	G	G	G	G	G	A	G	G	A	G	G	G	G	G	G	G	G	G	G	G
wsnp_Ex_c2560_4764402	1001	0	0	0	A	G	A	A	R	A	A	A	A	A	A	G	A	A	A	R	A	A	A	A	A	A	A	A	A	A	A	A	A	A	A	A	A	A	A	A	A	A	A	A	A	A	A	A	A
wsnp_Ex_c2569_4780450	1002	0	0	0	A	A	A	R	A	A	A	A	R	A	A	A	G	A	G	A	A	A	G	G	A	A	A	A	A	A	A	G	A	A	G	A	G	G	G	A	A	A	A	G	R	A	A	A	A
wsnp_Ex_c26147_35395059	1003	0	0	0	G	G	G	G	G	G	G	A	G	G	G	G	A	G	A	G	G	G	G	G	G	G	G	G	G	G	G	G	G	G	G	G	G	G	G	G	G	G	G	G	G	G	G	G	G
wsnp_Ex_c26147_35395259	1004	chr6A	573506434	573506634	G	G	G	G	G	G	G	A	G	G	G	G	A	G	A	G	G	G	G	G	G	G	G	G	G	G	G	G	G	G	G	G	G	G	G	G	G	G	G	G	G	G	G	G	G
wsnp_Ex_c26509_35755018	1005	chr7A	608204168	608204368	A	A	A	G	A	A	A	G	A	A	A	A	A	A	A	A	A	G	A	G	A	A	G	A	G	G	G	G	A	A	A	A	A	G	G	A	A	G	A	A	G	A	A	G	A
wsnp_Ex_c26560_35803210	1006	chr7A	254386861	254387061	A	A	R	R	A	A	A	G	A	A	A	A	G	A	G	A	A	A	A	G	A	A	A	A	A	A	A	G	A	A	A	A	A	G	G	A	A	A	A	A	R	A	A	G	A
wsnp_Ex_c26818_36041748	1007	chr2B	710281568	710281768	A	A	A	A	A	A	A	A	G	A	A	A	A	A	G	A	A	A	A	A	A	A	A	A	A	A	A	G	A	A	A	A	A	A	A	A	A	A	A	A	A	A	A	A	A
wsnp_Ex_c27150_36365659	1008	chr3A	571919801	571919973	A	A	A	A	A	A	A	A	A	A	A	A	G	A	A	A	A	A	G	G	A	A	A	A	A	A	A	A	G	A	G	A	G	A	G	A	A	A	A	A	G	A	A	G	A
wsnp_Ex_c28973_38050405	1009	0	0	0	G	A	R	G	A	G	G	G	A	G	G	A	G	A	A	A	G	G	A	G	G	A	G	G	G	G	G	G	G	A	A	G	G	G	G	G	G	G	A	A	G	G	G	G	G
wsnp_Ex_c29186_38247956	1010	0	0	0	A	A	A	A	A	A	A	A	A	A	A	A	A	A	A	A	A	A	A	G	A	G	G	G	G	G	G	G	G	G	G	G	G	G	G	G	G	A	G	G	G	G	G	G	G
wsnp_Ex_c2922_5391083	1011	chr3A	140048774	140048974	G	G	G	G	A	A	R	G	G	G	G	A	G	G	G	G	G	G	G	G	G	G	A	G	A	G	A	R	A	G	G	A	G	G	G	G	A	G	A	G	G	A	G	G	G
wsnp_Ex_c29613_38622101	1012	chr1A	518953735	518953937	G	G	G	G	G	G	G	G	G	A	G	G	A	G	G	G	G	G	G	G	G	G	G	G	G	G	G	G	G	A	A	G	G	G	G	G	G	G	G	G	G	G	G	G	A
wsnp_Ex_c29631_38640100	1013	0	0	0	G	G	A	G	G	G	G	A	G	G	G	A	A	G	A	A	G	G	G	A	G	G	G	G	G	G	G	A	A	G	A	G	G	A	A	G	A	A	A	A	R	G	G	G	G
BobWhite_c14882_143	1014	chr6A	594830114	594830209	G	G	A	G	G	G	G	A	G	A	G	G	G	G	A	G	G	G	G	A	G	G	G	G	G	G	G	G	G	G	A	G	G	G	G	G	G	G	G	G	G	G	G	G	G
BS00022624_51	1015	chr3A	81477647	81477747	A	A	A	G	R	R	A	A	A	A	A	A	R	R	G	A	A	A	A	G	G	A	A	G	A	A	A	A	A	A	G	A	G	G	G	A	G	G	A	G	G	A	A	G	A
wsnp_Ex_c3019_5578488	1016	chr5A	609209753	609209952	G	G	G	G	G	G	G	G	G	G	G	G	G	A	G	G	G	G	A	G	G	G	A	G	G	G	G	G	G	G	A	G	G	G	G	G	G	G	G	G	G	G	G	G	G
wsnp_Ex_c3040_5616383	1017	chr3B	710964552	710964752	G	G	G	G	G	G	G	G	G	G	G	G	G	G	G	G	G	G	G	A	G	G	G	G	A	A	G	G	G	G	G	G	G	A	G	G	G	G	A	G	R	G	G	G	G
wsnp_Ex_c30494_39407950	1018	0	0	0	A	A	A	G	A	A	A	G	A	A	A	A	A	A	A	A	A	G	G	G	A	A	G	A	G	G	G	G	A	A	A	A	A	G	G	A	A	G	A	A	A	A	A	G	A
wsnp_Ex_c30581_39482788	1019	chr4B	563799906	563800089	A	A	A	A	A	A	A	A	A	A	A	A	A	A	G	A	A	A	A	G	A	A	A	A	A	A	A	A	A	A	G	A	A	G	G	A	R	A	G	A	G	A	A	A	A
BS00022632_51	1020	chr1B	336648636	336648736	A	A	G	G	A	G	A	G	G	G	A	G	G	G	G	G	G	G	G	G	G	A	G	G	G	G	G	G	G	G	G	G	G	G	A	A	G	A	G	A	A	G	G	A	G
wsnp_Ex_c31672_40435001	1021	chr5A	631668359	631668559	G	G	G	G	G	G	G	G	A	A	G	G	A	G	A	G	A	G	A	A	G	G	G	G	G	G	A	A	A	A	A	G	A	A	A	G	G	G	G	G	G	G	G	A	A
wsnp_Ex_c32872_41456586	1022	0	0	0	A	A	A	A	A	A	A	A	A	A	A	A	A	G	A	A	A	A	G	A	A	A	G	A	A	A	A	A	A	A	A	A	A	A	A	A	A	A	A	A	A	A	A	A	A
wsnp_Ex_c34694_42959047	1023	chr1A	593299580	593299780	G	A	A	A	G	A	G	G	G	G	G	A	A	G	G	G	G	G	A	G	A	A	G	G	G	G	G	A	A	G	G	G	G	G	G	G	G	G	G	G	G	A	G	G	G
BS00022674_51	1024	chr2B	726547735	726547835	G	G	G	A	G	G	A	G	A	G	G	G	R	A	G	G	G	G	A	A	G	A	A	G	A	G	A	A	G	A	A	G	A	G	A	G	R	G	G	A	A	G	G	G	A
BS00022683_51	1025	chr5A	436081377	436081477	G	A	G	G	A	A	A	A	A	A	A	A	A	A	A	G	A	A	A	A	G	G	A	G	A	G	A	A	A	A	A	A	A	A	A	A	A	A	G	A	A	A	G	G	A
wsnp_Ex_c36481_44425685	1026	0	0	0	A	A	A	A	A	A	A	A	A	A	A	A	G	A	A	A	A	A	G	A	A	A	A	A	A	A	A	A	A	A	A	A	A	A	A	A	A	A	A	A	A	A	A	A	A
wsnp_Ex_c36591_44511294	1027	0	0	0	A	A	R	G	A	A	A	G	A	A	A	A	G	A	G	A	A	A	A	G	A	A	A	A	A	A	A	G	A	A	A	A	A	G	G	A	A	A	A	A	R	A	A	G	A
wsnp_Ex_c3670_6694480	1028	0	0	0	R	G	R	R	R	R	G	R	R	R	R	R	G	R	R	R	R	G	R	G	R	G	G	G	G	G	G	A	G	G	G	G	G	G	G	G	G	R	G	G	G	G	G	G	G
wsnp_Ex_c36937_44788679	1029	0	0	0	A	A	R	A	A	A	A	G	A	A	A	A	G	A	A	A	A	A	A	G	A	A	A	A	A	A	A	A	A	A	G	A	A	G	A	A	A	A	A	A	A	A	A	A	A
wsnp_Ex_c36937_44789309	1030	chr3B	698620579	698620779	G	G	R	G	G	G	G	A	G	G	G	G	A	G	G	G	G	G	G	A	G	G	G	G	G	G	G	G	G	G	A	G	G	A	G	G	G	G	G	G	G	G	G	G	G
wsnp_Ex_c36937_44790003	1031	chr3B	698621273	698621456	A	A	R	A	A	A	A	G	A	A	A	A	G	A	A	A	A	A	A	G	A	A	A	A	A	A	A	A	A	A	G	A	A	G	A	A	A	A	A	A	A	A	A	A	A
wsnp_Ex_c3738_6809767	1032	chr7B	706814550	706814750	A	A	A	A	A	A	A	A	A	A	A	A	A	A	A	A	A	A	A	A	A	A	A	A	A	A	A	A	A	A	A	A	A	A	A	A	A	A	A	A	A	A	A	A	A
wsnp_Ex_c3763_6853084	1033	chr7A	259559878	259560078	G	G	G	R	G	G	G	A	G	G	G	G	A	G	A	G	G	G	G	A	G	G	G	G	G	G	G	A	G	G	G	G	G	A	A	G	G	G	G	G	G	G	G	A	G
wsnp_Ex_c402_791233	1034	chr1B	548623347	548623547	A	A	A	A	A	A	A	A	A	A	A	A	A	A	A	A	A	A	A	G	A	G	G	G	G	G	G	G	G	G	G	G	G	G	G	G	G	A	G	G	G	G	G	G	G
wsnp_Ex_c4024_7278036	1035	0	0	0	A	A	A	A	A	A	A	A	A	A	A	A	A	A	A	A	A	A	A	A	A	A	A	A	A	A	G	A	A	A	A	A	A	A	A	A	A	A	A	A	A	A	A	A	A
wsnp_Ex_c41074_47987998	1036	chr4A	617946666	617946862	G	G	G	G	G	G	G	G	G	G	G	A	G	G	G	A	G	G	G	G	G	G	G	G	G	G	G	G	G	A	G	G	G	G	G	G	A	G	G	G	G	G	A	G	G
wsnp_Ex_c41074_47988141	1037	0	0	0	G	G	G	G	G	G	G	G	G	G	G	A	G	G	G	A	G	G	G	G	G	G	G	G	G	G	G	G	G	A	G	G	G	G	G	G	A	G	G	G	G	G	A	G	G
wsnp_Ex_c412_814247	1038	0	0	0	G	G	G	G	G	G	G	G	G	A	G	G	G	G	A	G	G	G	G	G	G	G	G	G	G	G	G	G	G	A	G	G	A	G	G	G	G	G	G	A	G	G	G	G	A
wsnp_Ex_c42836_49314564	1039	chr7A	515006429	515006629	A	A	A	A	A	A	A	A	A	A	A	A	A	A	A	A	A	A	A	A	A	A	A	A	A	A	A	A	A	A	A	A	A	A	A	A	A	A	A	A	A	A	A	A	A
wsnp_Ex_c44447_50496676	1040	0	0	0	G	A	A	A	A	A	G	G	A	A	G	A	A	A	R	A	A	A	A	A	A	A	A	A	A	A	G	A	A	A	A	A	A	A	A	A	A	R	G	A	R	A	G	R	A
BS00022758_51	1041	chr2A	698826958	698827058	G	G	R	G	A	A	A	G	G	G	G	A	A	G	A	A	G	A	G	G	A	A	G	A	G	A	G	G	G	A	G	G	A	G	G	G	G	G	A	G	G	G	A	G	A
wsnp_Ex_c45877_51548309	1042	chr3A	743192407	743192570	A	A	R	R	G	G	A	A	G	G	G	G	R	G	G	R	G	R	G	G	R	R	G	G	G	R	A	R	G	R	G	G	G	R	R	A	R	A	G	A	G	G	R	A	R
wsnp_Ex_c45877_51548342	1043	chr3A	743192405	743192603	A	A	G	G	G	G	A	R	G	G	G	G	G	G	G	G	G	G	G	G	G	G	G	G	G	G	A	G	G	G	A	G	G	G	R	A	G	A	G	A	G	G	G	A	G
wsnp_Ex_c46217_51790399	1044	chr5B	486483548	486483748	G	A	G	G	G	G	A	G	G	A	G	G	A	G	G	G	G	A	A	A	G	G	G	A	G	A	G	A	G	A	A	G	G	A	A	G	A	G	A	G	A	G	G	A	A
wsnp_Ex_c46576_52042185	1045	chr2B	632920784	632920984	A	G	G	G	A	A	A	A	A	G	A	G	R	A	G	G	A	A	A	A	A	G	A	G	A	G	A	A	A	A	A	G	A	G	A	A	G	A	A	A	G	A	G	A	A
wsnp_Ex_c4819_8600618	1046	0	0	0	A	A	R	G	A	A	A	G	A	A	A	A	G	A	G	A	A	A	A	G	A	A	A	A	A	A	A	G	A	A	A	A	A	G	G	A	A	A	A	A	G	A	A	G	A
wsnp_Ex_c4996_8885500	1047	chr7A	538782771	538782971	G	G	G	A	G	G	G	A	G	G	G	G	G	G	G	G	G	G	G	A	G	G	G	G	G	G	G	A	G	G	G	G	G	A	A	G	G	G	G	G	R	G	G	A	G
wsnp_Ex_c5025_8932208	1048	chr6A	215464787	215464987	A	A	R	G	A	A	A	G	A	A	A	A	G	A	G	A	A	A	A	G	A	A	A	A	A	A	A	G	A	A	A	A	A	G	G	A	A	A	A	A	G	A	A	G	A
BS00022775_51	1049	chr1A	540051721	540051812	G	G	G	A	G	G	G	G	G	G	G	G	G	G	G	G	G	G	G	G	G	G	G	G	G	G	G	G	G	G	G	G	G	G	G	G	G	G	G	G	G	G	G	G	G
BS00022787_51	1050	chr6D	467188004	467188104	G	G	G	A	G	G	G	G	G	G	G	G	A	A	G	G	G	G	A	A	G	G	A	G	A	G	G	G	G	G	A	G	A	G	A	G	G	G	G	G	G	G	G	G	G
wsnp_Ex_c53387_56640789	1051	chr7A	717090090	717090290	A	A	A	A	A	A	A	G	A	A	A	A	A	A	G	A	A	A	A	A	A	A	A	A	A	A	A	A	A	A	G	A	A	A	A	A	A	A	A	A	G	A	A	A	A
wsnp_Ex_c540_1074123	1052	chr6A	11115298	11115498	G	A	A	A	A	A	A	G	A	A	A	G	R	A	A	A	A	G	A	A	G	A	A	A	G	A	G	A	G	A	A	A	A	A	A	A	G	G	G	A	A	A	A	G	G
wsnp_Ex_c55096_57733841	1053	chr3A	734129810	734129991	A	A	G	G	G	G	A	A	A	A	A	A	G	A	G	G	A	G	G	G	G	G	A	A	A	A	A	G	A	G	G	A	G	G	G	A	G	A	A	G	A	A	G	A	G
BS00022809_51	1054	chr4B	95374178	95374278	A	G	G	A	A	G	G	A	A	A	A	A	G	G	G	G	G	G	G	G	A	A	G	G	G	G	A	G	A	G	G	G	G	G	G	A	A	A	A	A	G	G	G	A	G
wsnp_Ex_c56591_58653386	1055	chr3B	802849009	802849209	A	G	G	G	G	G	A	A	G	G	G	G	G	G	G	G	G	G	G	G	A	G	A	G	A	G	A	G	A	G	G	A	G	G	A	A	G	A	G	A	G	G	G	A	G
wsnp_Ex_c57007_58898157	1056	chr3A	695499205	695499405	G	G	G	G	G	G	G	G	G	G	G	G	G	G	G	G	G	G	G	A	G	A	G	A	G	G	G	G	A	G	A	A	A	A	A	A	G	G	A	G	G	A	A	A	A
wsnp_Ex_c5839_10246812	1057	chr7A	717036667	717036867	A	A	A	A	A	A	A	G	A	A	A	A	A	A	G	A	A	A	A	A	A	A	A	A	A	A	A	G	A	A	G	A	A	A	G	A	A	G	A	A	G	A	A	A	A
BS00022823_51	1058	chr6B	94000039	94000139	A	A	G	A	G	G	A	A	A	A	A	G	G	A	A	G	A	A	A	A	G	G	A	A	G	G	A	A	G	G	A	A	A	G	A	A	A	A	A	A	A	A	G	A	A
wsnp_Ex_c6142_10746143	1059	0	0	0	A	A	A	A	A	A	A	G	A	A	A	A	A	A	G	A	A	A	A	A	A	A	A	A	A	A	A	A	A	A	G	A	A	A	A	A	A	A	A	A	G	A	A	A	A
wsnp_Ex_c62351_62025537	1060	0	0	0	G	G	G	G	G	G	G	G	G	G	G	G	G	G	G	G	G	G	G	A	G	A	A	A	A	A	A	A	A	A	A	A	A	A	A	A	A	G	A	A	A	A	A	A	A
wsnp_Ex_c6381_11093111	1061	chr4B	652775800	652776000	A	A	G	A	G	G	A	G	A	A	A	A	A	A	A	A	A	G	A	G	A	A	A	A	A	A	A	A	A	G	G	A	A	G	A	A	A	A	G	A	A	A	G	A	A
wsnp_Ex_c6417_11155739	1062	chr1B	56314707	56314871	G	G	G	G	G	G	G	G	G	G	G	G	G	R	A	G	G	G	A	G	G	G	A	G	G	G	G	G	G	G	G	G	G	G	G	G	G	A	G	A	G	G	G	G	G
wsnp_Ex_c649_1279852	1063	chr1B	681253235	681253435	A	A	A	A	A	A	A	A	A	A	A	A	A	A	A	A	A	A	A	A	A	A	A	A	A	A	A	A	A	A	A	A	A	A	G	A	A	A	A	A	A	A	A	A	A
wsnp_Ex_c653_1286365	1064	chr7A	566542090	566542277	G	G	G	A	G	G	G	A	G	G	G	G	G	G	G	G	G	A	A	A	G	G	A	G	A	A	A	A	G	G	G	G	G	A	A	G	G	A	G	G	G	G	G	A	G
wsnp_Ex_c6797_11731807	1065	0	0	0	A	A	A	R	A	A	A	G	A	A	A	A	G	A	G	A	A	A	A	G	A	A	A	A	A	A	A	G	A	A	A	A	A	G	G	A	A	A	A	A	R	A	A	G	A
wsnp_Ex_c7021_12096881	1066	chr3A	564944110	564944310	A	A	G	A	A	A	A	G	A	A	A	G	G	A	G	A	A	A	A	G	A	A	A	A	A	A	A	G	G	A	G	A	A	G	G	A	A	A	G	G	A	A	A	A	A
BS00022865_51	1067	chr1B	84964859	84964959	G	G	A	G	G	G	G	G	G	G	G	G	A	G	G	G	G	G	G	A	G	G	G	G	G	G	G	G	G	G	A	A	G	G	A	G	G	G	G	G	G	G	G	G	G
wsnp_Ex_c7108_12222660	1068	chr3B	34522240	34522440	G	A	G	A	G	G	A	G	A	G	A	A	G	A	G	G	G	A	A	A	A	G	G	A	A	A	G	G	G	A	G	A	A	A	G	G	G	G	G	G	A	A	G	G	G
wsnp_Ex_c7108_12222850	1069	chr3B	34466925	34467125	G	A	G	A	G	G	A	G	A	G	A	A	G	A	G	G	G	A	A	A	A	G	G	A	A	A	G	G	G	A	G	A	A	A	G	G	G	G	G	G	A	A	G	G	G
wsnp_Ex_c718_1411957	1070	0	0	0	A	G	A	A	A	A	G	A	A	G	A	A	G	A	A	A	A	G	G	G	A	A	A	G	A	G	A	G	A	G	G	A	A	G	G	A	G	A	G	A	G	A	A	G	G
wsnp_Ex_c7451_12757458	1071	0	0	0	A	A	A	G	A	G	A	A	A	A	A	A	A	A	A	A	A	A	A	A	A	A	A	A	A	A	A	A	A	A	A	A	A	G	A	A	A	G	A	A	A	A	A	A	A
BS00022897_51	1072	chr6B	130946792	130946892	A	A	A	A	A	A	A	A	A	A	A	A	A	A	A	A	A	A	A	A	A	A	A	A	A	A	A	A	A	A	A	A	A	A	A	A	A	A	G	A	A	A	A	A	A
wsnp_Ex_c7890_13404460	1073	0	0	0	A	A	A	A	A	A	A	A	A	A	A	A	A	A	A	A	A	A	A	G	A	G	G	G	G	G	G	G	G	G	G	G	G	G	G	G	G	A	G	G	G	G	G	G	G
wsnp_Ex_c7907_13427724	1074	chr6A	49777558	49777758	A	A	A	A	G	G	A	A	A	A	A	G	A	A	A	A	A	A	A	A	G	G	A	A	A	A	A	A	G	G	A	A	A	A	A	A	A	A	A	A	A	A	G	A	A
wsnp_Ex_c8134_13758366	1075	chr6A	609417002	609417202	G	G	G	G	G	G	G	A	A	R	G	G	G	G	A	G	G	G	G	A	G	G	G	G	G	G	G	A	G	G	A	G	G	G	A	G	G	G	G	G	G	G	G	G	G
wsnp_Ex_c8985_14979134	1076	chr5B	350158070	350158270	A	A	A	G	A	A	A	A	G	A	A	A	A	A	G	A	A	A	A	G	A	A	A	A	A	A	A	A	A	A	G	A	A	G	G	A	G	A	A	A	A	A	A	A	A
wsnp_Ex_c9038_15058264	1077	chr6A	605564595	605564795	G	G	G	G	G	G	G	A	A	G	G	G	G	G	A	G	G	G	G	A	G	G	G	G	G	G	A	G	G	G	A	G	G	G	G	G	G	R	G	G	G	G	G	G	G
wsnp_Ex_c9038_15058444	1078	chr6B	699205375	699205575	A	A	A	A	A	A	A	G	G	A	A	A	A	A	G	A	A	A	A	G	A	A	A	A	A	A	G	A	A	A	G	A	A	A	A	A	A	G	A	A	A	A	A	A	A
wsnp_Ex_c9577_15855968	1079	chr1A	518664410	518664610	A	A	A	A	A	A	A	A	A	G	A	A	G	A	G	A	A	A	A	A	A	A	A	A	A	A	A	A	A	G	G	A	A	A	R	A	A	A	A	A	A	A	A	A	G
wsnp_Ex_c974_1865513	1080	chr5B	471023622	471023818	A	A	A	G	A	A	A	A	A	G	A	A	A	A	A	A	A	A	R	A	A	A	A	A	A	A	A	G	A	G	A	A	A	A	G	A	G	A	A	A	G	A	A	G	G
wsnp_Ex_c9918_16332583	1081	chr1A	578521808	578522006	A	A	G	G	A	A	A	A	G	A	A	A	G	A	G	A	A	A	G	G	A	A	A	A	A	A	A	G	A	A	G	A	G	G	G	A	A	A	A	A	A	A	A	A	A
wsnp_Ex_c9971_16412270	1082	chr7A	699296618	699296818	G	A	G	G	A	G	G	G	G	A	G	A	G	G	G	G	G	G	G	G	G	A	G	G	G	A	G	G	G	A	G	G	G	G	G	G	A	G	G	G	G	G	A	G	A
wsnp_Ex_c9971_16412758	1083	chr7A	699296130	699296330	A	G	A	A	G	A	A	A	A	G	A	G	A	A	A	A	A	A	A	A	A	G	A	A	A	G	A	A	A	G	A	A	A	A	A	A	G	A	A	A	A	A	G	A	G
BobWhite_c15097_341	1084	0	0	0	G	G	G	A	A	A	G	G	G	G	G	G	A	A	A	G	G	G	G	A	A	G	A	G	A	G	G	A	A	G	A	G	A	A	A	G	A	A	A	A	A	G	G	A	G
wsnp_Ex_rep_c101133_86572194	1085	chr6A	2400285	2400469	G	G	G	A	G	G	G	A	G	G	G	G	G	G	G	G	G	G	A	G	G	G	G	G	G	G	G	G	G	G	G	G	G	G	G	G	G	G	G	G	A	G	G	G	G
wsnp_Ex_rep_c101500_86856438	1086	0	0	0	A	A	G	A	A	G	G	G	G	A	A	G	G	A	G	A	A	A	G	G	G	A	G	G	A	G	A	G	G	G	G	G	G	G	G	G	A	G	G	A	G	A	G	A	A
wsnp_Ex_rep_c102070_87317640	1087	chr5A	502303580	502303780	G	G	G	G	G	G	G	G	G	G	G	G	G	G	G	G	G	G	G	G	G	G	G	A	G	G	G	G	G	G	G	G	G	G	G	G	G	G	G	G	G	G	G	G	G
wsnp_Ex_rep_c102127_87360034	1088	0	0	0	A	A	A	A	A	A	A	A	G	A	A	A	A	A	A	A	A	A	A	A	A	A	A	A	A	A	G	G	A	A	A	A	A	A	A	A	A	A	A	A	A	A	A	A	A
BS00022959_51	1089	chr7A	544261538	544261638	A	A	A	G	A	A	A	A	A	A	A	A	A	G	A	A	A	A	G	A	A	A	G	A	G	A	G	A	A	A	A	A	A	A	G	A	A	A	A	A	A	A	A	A	A
wsnp_Ex_rep_c102317_87512660	1090	chr7A	272997698	272997898	G	G	G	G	G	G	G	A	G	G	G	G	A	G	A	G	G	G	G	A	G	G	G	G	G	G	G	A	G	G	G	G	G	A	A	G	G	G	G	G	G	G	G	A	G
wsnp_Ex_rep_c103811_88676355	1091	chr5A	389724084	389724284	G	A	G	G	G	G	G	G	G	G	G	G	R	G	G	G	G	G	G	G	G	G	G	G	G	G	G	G	G	G	G	G	A	G	G	G	G	G	G	G	G	G	G	G	G
wsnp_Ex_rep_c104141_88935451	1092	0	0	0	A	A	G	G	G	G	A	A	A	G	A	A	G	A	G	G	A	G	G	G	G	G	A	A	A	G	A	G	A	G	G	A	G	G	G	A	G	A	A	G	A	A	G	A	G
wsnp_Ex_rep_c104894_89466993	1093	0	0	0	G	A	G	G	G	G	G	G	A	A	G	G	G	G	G	G	A	G	A	G	G	G	G	G	G	G	G	A	G	G	G	A	A	G	G	G	G	G	G	G	G	A	G	G	G
wsnp_Ex_rep_c105174_89674370	1094	chr7A	447500374	447500564	G	G	G	R	G	G	G	G	G	G	G	G	A	G	A	G	G	G	G	G	G	G	G	G	G	G	G	A	G	G	G	G	G	G	A	G	G	G	G	G	R	G	G	A	G
wsnp_Ex_rep_c105594_89968727	1095	0	0	0	A	A	A	A	A	A	A	A	A	A	A	G	A	A	A	R	A	A	A	A	A	A	A	A	A	A	A	A	G	G	A	A	A	A	A	A	A	A	A	A	A	A	G	G	A
wsnp_Ex_rep_c110023_92574403	1096	0	0	0	G	G	G	G	A	A	A	G	G	G	G	A	G	G	G	G	G	G	G	G	G	G	A	G	A	G	A	A	A	G	G	A	G	G	G	G	A	G	A	G	G	A	G	G	G
wsnp_Ex_rep_c66274_64426901	1097	chr3A	737677071	737677271	G	A	G	G	G	G	G	G	G	A	G	A	G	G	A	G	G	G	G	G	G	G	G	A	G	A	A	G	A	G	G	A	G	G	G	G	G	G	G	G	G	A	G	G	G
wsnp_Ex_rep_c66465_64708722	1098	0	0	0	G	G	G	A	A	A	A	A	A	G	G	A	A	G	A	A	G	A	A	A	A	A	A	A	A	A	A	G	G	A	A	G	A	A	G	G	A	G	A	A	A	G	G	G	A
wsnp_Ex_rep_c66551_64836462	1099	0	0	0	G	A	A	G	G	A	G	G	A	G	G	A	A	G	G	R	G	A	A	G	G	G	G	G	G	G	G	G	G	A	A	A	G	G	G	G	G	G	G	G	G	G	A	G	G
wsnp_Ex_rep_c66552_64837613	1100	chr6B	158859540	158859740	G	G	A	G	G	G	G	G	A	A	G	G	G	A	G	G	G	G	A	A	G	G	A	G	G	G	G	G	G	G	A	G	G	G	G	G	G	G	G	A	G	G	G	G	G
wsnp_Ex_rep_c66552_64838102	1101	chr6A	88605375	88605575	G	G	A	G	G	G	G	G	A	A	G	G	G	A	G	G	G	G	A	A	G	G	A	G	G	G	G	G	G	G	A	G	G	G	G	G	G	G	G	A	G	G	G	G	G
wsnp_Ex_rep_c66685_65003087	1102	0	0	0	A	A	A	A	A	A	A	A	A	A	A	A	G	A	A	A	A	A	G	G	A	A	A	A	A	A	A	A	G	A	G	A	G	A	G	A	A	A	A	A	G	A	A	G	A
wsnp_Ex_rep_c66763_65120251	1103	0	0	0	G	G	G	G	G	A	G	G	G	G	G	G	G	A	A	G	G	G	G	G	G	G	A	G	A	G	G	A	G	G	G	G	G	G	G	G	G	G	G	G	G	G	G	G	G
wsnp_Ex_rep_c67216_65726223	1104	0	0	0	G	G	G	G	G	G	A	G	G	G	G	G	G	G	G	G	G	G	A	A	G	G	G	G	G	G	G	G	G	G	G	G	A	A	A	G	G	G	G	G	G	G	G	G	G
wsnp_Ex_rep_c67286_65825610	1105	0	0	0	G	G	G	G	G	G	G	G	G	G	G	G	G	G	G	G	G	G	G	A	G	A	A	A	A	A	A	A	A	A	A	A	A	A	A	A	A	G	A	A	A	A	A	A	A
wsnp_Ex_rep_c67542_66164609	1106	chr2A	30451412	30451612	A	A	A	G	A	A	G	A	A	G	A	A	G	A	A	A	A	A	A	G	A	G	A	A	A	A	A	G	A	G	A	A	A	G	G	A	R	A	A	A	A	A	A	A	G
wsnp_Ex_rep_c68201_66980814	1107	chr1B	581691590	581691789	A	A	A	A	A	A	A	A	A	A	A	A	G	A	G	A	A	A	A	A	A	A	A	A	A	A	A	A	A	G	G	A	A	A	A	A	A	A	A	A	A	A	A	A	G
wsnp_Ex_rep_c68405_67220388	1108	0	0	0	A	A	A	G	A	A	A	G	A	A	A	A	A	A	A	A	A	G	A	G	A	A	G	A	G	G	G	G	A	A	A	A	A	G	G	A	A	G	A	A	A	A	A	G	A
wsnp_Ex_rep_c68623_67474935	1109	chr2B	29039076	29039267	G	G	G	G	G	G	G	G	G	G	G	G	G	G	A	G	G	G	G	A	G	G	G	G	G	G	G	G	G	G	G	G	A	A	G	G	G	G	G	G	G	G	G	G	G
BS00023017_51	1110	chr3B	779366860	779366960	A	A	A	A	A	A	A	A	A	A	A	A	G	A	A	A	A	A	A	A	A	A	A	A	A	A	A	A	A	A	A	G	A	A	A	A	A	A	A	A	A	A	A	A	A
wsnp_Ex_rep_c69248_68171036	1111	0	0	0	G	G	A	A	G	G	G	G	G	G	G	G	A	G	A	G	G	G	A	A	G	G	G	G	G	G	G	G	A	G	A	A	A	A	A	G	G	G	G	G	A	G	G	G	A
wsnp_Ex_rep_c69692_68647924	1112	0	0	0	G	G	G	G	G	G	G	A	G	G	G	G	G	G	G	G	G	G	G	A	G	G	G	G	G	G	G	G	G	G	G	G	A	A	G	G	G	A	G	A	G	G	G	A	A
wsnp_Ex_rep_c69864_68823765	1113	chr3A	569424822	569424990	G	G	G	G	G	G	G	G	G	G	G	G	A	G	G	G	G	G	A	A	G	G	G	G	G	G	G	G	A	G	A	G	A	G	A	G	G	G	G	G	A	G	G	A	G
wsnp_Ex_rep_c69864_68824236	1114	chr3A	569423833	569423993	G	G	G	G	G	G	G	G	G	G	G	G	A	G	G	G	G	G	A	A	G	G	G	G	G	G	G	G	A	G	A	G	A	G	A	G	G	G	G	G	A	G	G	A	G
wsnp_Ex_rep_c69864_68824319	1115	chr3A	569423750	569423950	G	G	G	G	G	G	G	G	G	G	G	G	A	G	G	G	G	G	A	A	G	G	G	G	G	G	G	G	A	G	A	G	A	G	A	G	G	G	G	G	A	G	G	A	G
BS00023027_51	1116	chr7A	678145073	678145173	A	A	A	A	A	A	A	A	A	A	A	A	A	A	A	A	A	A	A	G	A	G	G	G	G	G	G	G	G	G	G	G	G	G	G	G	G	A	G	G	G	G	G	G	G
wsnp_Ex_rep_c70809_69690102	1117	0	0	0	G	A	A	A	A	A	A	A	A	A	A	G	A	A	A	A	G	G	A	G	G	A	A	A	G	G	A	A	A	A	A	G	A	G	A	G	G	G	G	G	G	A	G	G	A
wsnp_Ex_rep_c70934_69795145	1118	chr2A	762506479	762506644	A	A	A	G	A	G	A	A	A	A	A	G	A	A	A	G	A	A	A	A	A	A	A	A	A	A	A	A	A	A	A	G	A	A	A	A	A	A	A	A	A	G	G	A	A
wsnp_Ex_rep_c71983_70544041	1119	chr2A	709836910	709837110	G	G	G	A	G	G	G	G	G	G	G	G	G	G	A	G	G	G	G	A	G	A	G	G	G	G	G	G	G	G	G	G	G	R	G	G	G	G	G	G	R	G	G	G	G
wsnp_JD_c10515_11167103	1120	chr4B	558580186	558580386	G	A	G	G	G	A	A	G	G	G	G	A	A	A	A	A	A	A	G	A	A	G	G	A	G	A	G	A	G	G	A	A	A	A	A	G	G	G	A	G	A	A	A	G	A
wsnp_JD_c1201_1745777	1121	chr7A	670780447	670780630	R	G	G	G	R	G	R	G	A	R	R	G	R	G	G	G	G	G	G	A	G	A	G	A	G	G	G	G	G	G	A	G	A	A	G	A	A	G	G	A	R	G	G	R	A
wsnp_JD_c19101_17343310	1122	chr2A	727184803	727184974	A	A	A	A	A	A	A	A	A	A	A	A	A	A	A	A	A	A	A	A	A	A	A	A	A	A	A	A	A	A	A	A	A	A	A	A	A	A	A	G	A	A	A	A	G
wsnp_JD_c2273_3105037	1123	0	0	0	A	A	A	A	A	A	A	A	A	A	A	A	A	A	A	A	A	A	A	G	A	G	G	G	G	G	G	G	G	G	G	G	G	G	G	G	G	A	G	G	G	G	G	G	G
wsnp_JD_c2512_3403544	1124	chr2A	712555219	712555418	A	A	A	G	A	A	G	A	G	A	A	A	G	G	G	A	A	A	G	G	A	G	G	A	G	A	G	G	A	G	G	A	G	G	G	A	A	A	A	G	G	A	A	A	G
wsnp_JD_c28928_23159662	1125	0	0	0	G	G	G	G	G	G	G	G	G	G	G	G	G	G	G	G	G	G	G	A	G	A	A	A	A	A	A	A	A	A	A	A	A	A	A	A	A	G	A	A	A	A	A	A	A
wsnp_JD_c29407_23413291	1126	chr3B	692842660	692842860	G	G	R	G	G	G	G	A	G	G	G	G	A	G	A	G	G	G	G	A	G	G	G	G	G	G	G	G	G	G	A	G	G	A	G	G	G	G	G	G	G	G	G	G	G
wsnp_JD_c4438_5567834	1127	chr5D	546689473	546689673	A	A	A	A	A	G	G	A	G	G	A	A	A	G	G	A	G	G	G	G	A	G	A	A	A	G	A	G	G	G	G	A	G	A	G	G	G	A	A	A	A	G	G	G	G
wsnp_JD_c4438_5567972	1128	chr5D	546689335	546689535	G	G	G	G	G	A	A	G	A	A	G	G	G	A	A	G	A	A	A	A	G	A	G	G	G	A	G	A	A	A	A	G	A	G	A	A	A	G	G	G	G	A	A	A	A
wsnp_JD_c4438_5568170	1129	chr4A	622236423	622236623	G	G	G	G	G	A	A	G	A	A	G	G	G	A	A	G	A	A	A	A	G	A	G	G	G	A	G	A	A	A	A	G	A	G	A	A	A	G	G	G	G	A	A	A	A
wsnp_JD_c5064_6183978	1130	0	0	0	A	G	A	G	G	G	G	A	G	G	A	G	G	G	G	G	G	A	G	G	A	G	G	A	G	G	G	G	G	G	A	A	A	G	G	A	G	G	A	G	A	G	G	G	G
BS00023061_51	1131	chr6B	646261535	646261635	G	G	G	G	G	G	G	G	G	A	G	G	G	A	G	G	G	G	G	G	G	G	A	G	G	G	G	G	G	G	G	G	G	G	G	G	G	G	G	G	G	G	G	G	G
wsnp_JD_c5499_6647799	1132	chr4A	45338176	45338376	A	A	A	A	A	A	A	A	A	A	A	A	A	A	A	A	A	A	A	A	A	A	A	A	A	A	A	A	A	A	A	A	G	A	A	A	A	A	A	A	A	A	A	A	G
wsnp_JD_c5643_6802088	1133	chr3B	617683064	617683225	A	A	A	A	A	A	A	A	A	G	A	G	A	A	G	G	A	G	A	G	A	A	A	A	G	G	A	A	G	A	A	A	A	G	A	A	G	A	G	G	R	A	A	A	A
wsnp_JD_c5643_6802211	1134	chr3B	617683148	617683348	A	A	A	A	A	A	A	A	A	G	A	G	A	A	G	G	A	G	A	G	A	A	A	A	G	G	A	A	G	A	A	A	A	G	A	A	G	A	G	G	R	A	A	A	A
wsnp_JD_c6562_7716043	1135	chr5B	620018354	620018554	G	A	A	G	A	A	G	G	G	A	G	A	G	G	A	A	G	G	G	A	G	G	G	A	A	A	A	G	A	G	A	A	A	A	A	G	A	A	A	A	A	A	A	G	G
wsnp_JD_c767_1143876	1136	chr2B	157695044	157695244	R	R	R	G	R	R	R	R	G	G	G	R	R	G	R	R	G	R	R	R	R	R	R	A	A	A	A	R	R	R	R	A	R	R	R	R	A	R	R	R	A	R	A	A	A
wsnp_JD_c825_1223424	1137	chr1A	569450517	569450717	A	G	A	G	G	G	G	A	G	G	A	G	A	G	A	A	G	G	G	G	A	G	A	A	A	G	A	G	G	G	G	A	G	A	A	G	G	A	A	A	A	G	G	A	G
wsnp_JD_c825_1223454	1138	chr1A	569450487	569450687	G	A	G	A	A	A	A	G	A	A	G	A	G	A	G	G	A	A	A	A	G	A	G	G	G	A	G	A	A	A	A	G	A	G	G	A	A	G	G	G	G	A	A	G	A
wsnp_JD_c930_1368255	1139	chr2B	18386587	18386787	G	G	G	R	G	G	G	G	G	G	G	G	G	G	G	G	G	G	G	G	G	A	G	G	G	G	G	G	A	G	G	G	G	G	G	G	G	G	G	A	G	G	G	G	G
wsnp_JD_rep_c49010_33257826	1140	chr3B	630306098	630306297	A	A	A	A	A	A	A	A	A	A	A	A	A	A	A	A	A	A	R	A	A	A	G	A	A	A	G	A	G	A	A	A	A	A	A	A	A	A	A	A	A	A	A	A	A
wsnp_JD_rep_c50999_34772439	1141	chr6A	608630406	608630559	A	A	G	G	A	A	A	A	A	A	A	A	G	A	G	A	A	A	G	G	A	A	A	A	A	A	A	A	G	A	G	G	G	G	G	A	A	A	A	A	G	A	A	A	G
wsnp_Ku_c10196_16926860	1142	chr3A	662953304	662953504	G	G	R	G	G	G	G	A	G	G	G	G	A	G	G	G	G	G	G	A	G	G	G	G	G	G	G	G	G	G	A	G	G	A	G	G	G	G	G	G	G	G	G	G	G
wsnp_Ku_c10515_17368422	1143	chr4B	652775561	652775761	G	G	G	G	G	G	G	A	G	G	G	G	G	G	G	G	G	A	G	A	G	G	G	G	G	G	G	G	G	G	A	G	G	A	G	G	G	G	A	G	G	G	G	G	G
wsnp_Ku_c10640_17548156	1144	0	0	0	G	G	G	G	G	G	G	G	A	G	G	G	G	G	G	G	G	G	G	A	G	G	G	G	G	G	G	A	G	G	A	G	A	A	G	G	G	G	G	G	G	G	G	G	G
BobWhite_c15453_1010	1145	chr2B	740801804	740801904	A	A	A	G	A	A	G	A	G	A	A	A	G	G	G	A	A	A	G	R	A	G	G	A	G	A	R	G	A	G	G	A	G	A	G	A	A	A	A	G	G	A	A	R	G
wsnp_Ku_c11138_18252461	1146	chr5B	659972790	659972990	G	A	G	A	G	G	A	G	G	A	G	A	A	G	A	A	G	A	A	A	G	A	G	G	A	A	A	A	G	A	A	G	A	A	G	G	A	A	G	G	G	G	G	G	A
wsnp_Ku_c1549_3054872	1147	chr2A	193449110	193449310	A	A	A	A	A	A	A	A	A	A	A	A	A	A	A	A	A	A	A	A	A	A	A	A	A	A	A	A	A	A	A	A	A	A	G	A	A	A	A	A	A	A	A	A	A
wsnp_Ku_c1549_3054996	1148	0	0	0	A	A	A	A	A	A	A	A	A	A	A	A	A	A	A	A	A	A	A	A	A	A	A	A	A	A	A	A	A	A	A	A	A	A	G	A	A	A	A	A	A	A	A	A	A
BS00023124_51	1149	chr2B	683046880	683046980	A	A	A	A	A	A	A	A	A	A	A	A	R	A	G	A	A	A	A	A	A	G	A	A	A	A	A	A	A	A	A	A	A	G	A	A	A	A	A	A	A	A	A	A	A
BS00023131_51	1150	chr4D	204707304	204707404	A	A	A	A	A	A	A	A	A	A	A	A	A	A	A	A	A	A	A	G	A	G	G	G	G	G	G	G	G	G	G	G	G	G	G	G	G	A	G	G	G	G	G	G	G
wsnp_Ku_c21405_31157318	1151	chr6A	1500815	1501015	G	A	A	G	A	A	A	G	G	A	A	G	G	A	G	A	A	G	G	G	G	A	A	A	G	G	G	A	A	A	G	A	G	A	G	A	G	G	G	A	G	A	A	G	G
wsnp_Ku_c217_430915	1152	chr3A	737969381	737969581	A	G	A	A	A	A	A	A	A	G	A	G	A	A	G	A	A	A	A	A	A	A	A	G	A	G	G	A	G	A	A	G	A	A	A	A	A	A	A	A	A	G	A	A	A
wsnp_Ku_c23549_33473349	1153	chr6B	480264415	480264615	G	A	A	G	A	A	G	G	G	A	G	A	A	A	A	A	A	A	A	A	A	A	A	G	A	G	G	A	G	A	A	A	A	A	A	A	A	G	A	A	G	A	G	A	A
wsnp_Ku_c2568_4890994	1154	chr5B	612675601	612675801	G	A	A	G	A	A	G	G	G	A	G	A	G	G	G	A	G	G	G	A	G	G	G	A	A	A	A	G	A	G	A	A	A	A	A	G	A	A	A	A	A	A	A	G	G
wsnp_Ku_c26118_36079171	1155	chr7A	699299529	699299729	A	G	A	A	G	A	A	A	A	G	A	G	A	A	A	A	A	A	A	A	A	G	A	A	A	G	A	A	A	G	A	A	A	A	A	A	G	A	A	A	A	A	G	A	G
wsnp_Ku_c26530_36497050	1156	0	0	0	A	A	A	A	A	A	A	A	A	A	A	A	A	A	A	A	A	A	A	A	A	A	A	A	A	A	A	A	A	A	A	A	A	A	A	A	A	G	A	A	A	A	A	A	A
wsnp_Ku_c26784_36747712	1157	chr6A	52020942	52021142	G	G	G	G	G	G	G	G	G	G	G	G	G	G	G	G	G	G	G	G	G	G	G	G	G	G	G	G	G	G	G	G	G	G	G	G	G	G	G	G	G	G	G	G	G
wsnp_Ku_c27456_37405832	1158	chr4B	566597536	566597692	A	A	A	A	A	A	A	A	A	A	A	A	A	A	G	A	A	A	A	G	A	A	A	A	A	A	A	A	A	A	G	A	A	G	G	A	A	A	G	A	G	A	A	A	A
wsnp_Ku_c2774_5245597	1159	0	0	0	A	A	A	G	A	A	A	G	A	A	A	A	A	A	A	A	A	G	G	G	A	A	G	A	G	G	G	G	A	A	A	A	A	G	G	A	A	G	A	A	R	A	A	G	A
wsnp_Ku_c28467_38394887	1160	chr2A	709851890	709852089	A	A	A	G	A	A	A	A	A	A	A	A	A	A	G	A	A	A	A	G	A	A	A	A	A	A	A	A	A	A	A	A	A	G	A	A	A	A	A	A	A	A	A	A	A
wsnp_Ku_c28467_38394907	1161	chr2A	709851910	709852109	G	G	G	A	G	G	G	G	G	G	G	G	G	G	A	G	G	G	G	A	G	R	G	G	G	G	G	G	G	G	G	G	G	A	G	G	G	G	G	G	G	G	G	G	G
wsnp_Ku_c3022_5674299	1162	0	0	0	G	G	G	G	G	A	A	G	A	A	G	G	G	A	G	A	A	A	A	A	G	A	G	G	G	A	G	A	A	A	A	G	A	G	A	A	A	G	G	G	G	A	A	G	A
wsnp_Ku_c30743_40542247	1163	chr5A	439447130	439447330	A	A	A	A	G	G	G	G	G	A	G	G	G	G	G	A	G	G	G	G	A	A	G	A	G	A	G	G	G	G	G	G	G	G	G	G	G	G	A	G	G	G	A	A	A
wsnp_Ku_c3097_5801027	1164	chr1A	12369260	12369460	A	A	G	A	A	A	A	A	G	G	G	A	G	G	G	A	G	G	G	G	A	A	G	G	G	G	A	G	A	A	G	A	G	G	G	G	G	R	G	G	A	A	G	G	G
wsnp_Ku_c30982_40765341	1165	chr1B	336209864	336210064	A	A	G	G	A	G	A	G	G	G	A	G	G	G	G	G	G	G	G	G	G	A	G	G	G	G	G	G	G	G	G	G	G	G	A	A	G	A	G	A	A	G	G	A	G
wsnp_Ku_c328_679106	1166	chr5A	104232188	104232385	G	G	G	G	A	A	A	G	G	G	G	A	G	G	G	G	G	G	G	G	G	G	A	G	A	G	A	G	A	G	G	A	G	G	G	G	A	G	A	G	G	A	G	G	G
BS00023168_51	1167	chr6B	130829833	130829933	G	G	G	G	G	G	G	G	G	G	G	G	G	G	G	G	G	G	G	G	G	G	G	G	G	G	G	G	G	G	G	G	G	G	G	G	G	G	A	G	G	G	G	G	G
wsnp_Ku_c38569_47177068	1168	0	0	0	R	A	R	A	R	A	A	R	A	G	G	A	R	G	R	A	G	G	G	A	A	R	G	R	G	A	A	G	A	A	A	R	A	R	R	G	A	A	R	G	A	A	R	A	R
wsnp_Ku_c4213_7674814	1169	chr2A	361216227	361216427	G	G	G	G	G	G	G	G	G	G	G	G	G	G	G	G	G	G	G	A	G	A	A	A	A	A	A	A	A	A	A	A	A	A	A	A	A	G	A	A	A	A	A	A	A
wsnp_Ku_c42539_50247597	1170	chr7A	670780969	670781139	G	G	G	G	G	G	G	A	G	G	G	G	A	G	A	G	G	G	G	A	G	G	G	G	G	G	G	G	G	G	G	G	A	G	G	G	G	G	G	G	G	G	G	G	G
wsnp_Ku_c46270_53051831	1171	chr5D	548879229	548879427	R	R	R	R	R	R	R	R	A	A	R	R	R	A	R	R	A	R	A	A	R	G	R	R	R	G	R	A	G	A	A	R	G	R	A	A	G	R	R	R	R	A	G	R	A
wsnp_Ku_c49975_55719349	1172	0	0	0	A	A	A	A	A	A	A	G	A	A	A	A	G	A	G	A	A	A	A	G	A	A	A	A	A	A	A	A	A	A	G	A	A	G	A	A	A	A	A	A	A	A	A	A	A
wsnp_Ku_c5228_9318604	1173	chr4A	619283541	619283741	G	G	G	G	G	A	A	G	A	A	G	G	G	A	G	A	A	A	A	A	G	A	G	G	G	A	G	A	A	A	A	G	A	G	A	A	A	G	G	G	G	A	A	G	A
wsnp_Ku_c52392_57380726	1174	chr2A	709836910	709837110	G	G	G	A	G	G	G	G	G	G	G	G	G	G	A	G	G	G	G	A	G	A	G	G	G	G	G	G	G	G	G	G	G	R	G	G	G	G	G	G	A	G	G	G	G
wsnp_Ku_c5465_9696838	1175	chr2A	473409022	473409220	G	G	G	A	G	G	G	G	G	G	G	G	G	G	G	G	G	G	G	A	G	A	A	A	A	A	A	A	A	A	A	A	A	A	A	A	A	G	A	A	A	A	A	A	A
wsnp_Ku_c54793_58953037	1176	chr2A	709041906	709042106	G	G	G	A	G	G	G	G	G	G	G	G	G	G	G	G	G	G	G	A	G	G	G	G	G	G	G	G	G	G	G	G	G	A	G	G	G	G	G	G	G	G	G	G	G
wsnp_Ku_c58044_60941831	1177	chr7A	531190717	531190899	G	G	G	G	G	G	G	A	G	G	G	G	G	G	G	G	G	G	G	A	G	G	G	G	G	G	G	G	G	G	G	G	G	A	G	G	G	G	G	G	G	G	G	G	G
BS00023207_51	1178	chr7A	708624989	708625089	A	A	G	A	G	G	A	G	G	G	G	A	G	G	G	A	G	G	G	G	A	A	G	G	G	A	A	G	G	A	G	G	G	G	G	G	G	G	A	G	G	G	G	A	G
wsnp_Ku_c7180_12403155	1179	chr4B	12891978	12892178	A	A	A	A	A	A	A	A	A	G	A	A	G	A	G	A	G	G	A	G	A	A	A	A	A	A	A	A	G	G	G	A	G	G	G	A	R	A	A	A	A	G	A	A	G
wsnp_Ku_c7838_13435765	1180	chr4B	670441931	670442131	G	A	A	G	G	G	G	G	A	G	G	G	G	G	G	G	G	G	A	G	G	A	G	G	G	G	G	G	A	G	A	G	G	G	G	A	G	G	G	A	A	G	G	G	G
wsnp_Ku_c8343_14190318	1181	chr6A	27500374	27500574	G	G	A	G	G	A	A	G	A	A	G	G	A	A	G	G	A	A	A	A	G	G	A	A	A	G	G	A	G	G	G	G	A	G	G	G	G	G	G	A	G	A	G	G	A
wsnp_Ku_c8712_14751858	1182	chr2D	473591317	473591517	A	A	G	G	A	A	A	G	G	A	A	A	G	G	G	G	A	A	G	G	A	G	A	G	A	A	A	G	A	G	A	G	G	G	G	A	G	G	A	G	R	A	G	G	G
wsnp_Ku_rep_c101863_88951284	1183	chr1A	135970104	135970269	G	G	G	G	G	G	G	G	G	G	G	G	G	G	A	G	G	G	G	G	G	G	G	G	G	G	G	G	G	G	G	G	G	G	G	G	G	G	G	G	G	G	G	G	G
wsnp_Ku_rep_c71567_71302766	1184	0	0	0	G	G	G	G	G	G	G	G	G	G	G	G	G	G	G	G	G	G	G	G	G	G	A	G	A	G	G	G	G	G	G	G	G	G	G	G	G	G	G	G	G	G	G	G	G
wsnp_Ku_rep_c71761_71496470	1185	0	0	0	G	G	G	A	A	G	G	G	G	G	G	G	A	G	G	G	G	G	G	A	A	G	G	G	G	G	G	G	G	G	G	G	A	A	A	G	A	A	A	A	A	G	G	A	G
BS00023803_51	1186	chr5A	392585555	392585656	A	A	A	G	A	A	A	A	G	A	A	A	A	A	G	A	A	A	A	G	A	A	A	A	A	A	A	A	A	A	G	A	A	G	G	A	G	A	A	A	A	A	A	A	A
wsnp_Ra_c107797_91270622	1187	chr2A	675896618	675896801	G	G	G	A	G	G	G	G	G	G	G	G	G	G	G	G	G	G	G	G	G	G	G	G	G	G	G	A	G	G	G	G	G	G	G	G	G	G	G	G	G	G	G	A	G
wsnp_Ra_c10988_17932922	1188	chrUn	108987998	108988198	A	G	G	G	G	G	G	G	G	G	G	G	G	G	G	G	G	A	G	G	G	G	G	A	G	A	G	G	G	G	A	G	G	G	G	G	G	A	A	G	G	G	G	G	G
wsnp_Ra_c11211_18227610	1189	chr1A	1343511	1343711	G	G	A	A	G	A	A	G	A	A	G	A	A	A	A	A	A	A	A	A	G	G	A	A	A	A	G	A	G	G	A	A	A	A	A	G	A	G	G	A	A	A	G	G	A
wsnp_Ra_c12708_20281439	1190	chr7A	246258337	246258537	G	G	R	A	G	G	G	A	G	G	G	G	A	G	A	G	G	G	G	A	G	G	G	G	G	G	G	A	G	G	G	G	G	A	A	G	G	G	G	G	R	G	G	A	G
wsnp_Ra_c13009_20690735	1191	chr7A	275919616	275919816	A	A	R	G	A	A	A	G	A	A	A	A	G	A	G	A	A	A	A	G	A	A	A	A	A	A	A	G	A	A	A	A	A	G	G	A	A	A	A	A	R	A	A	G	A
wsnp_Ra_c13568_21427471	1192	chr7A	108814967	108815167	A	A	G	A	A	G	A	A	A	G	A	A	G	A	A	A	A	A	A	A	A	A	A	A	A	A	A	G	A	G	G	A	A	A	G	A	A	A	A	A	G	A	A	A	A
wsnp_Ra_c16333_24961476	1193	chr2A	721568325	721568525	A	A	A	A	A	A	A	A	G	A	A	A	A	A	G	A	A	A	A	A	A	A	A	A	A	A	G	G	A	A	A	A	A	A	A	A	A	A	A	A	R	A	A	A	A
wsnp_Ra_c17541_26430903	1194	chr5A	88642915	88643115	A	A	A	A	G	G	G	A	A	A	A	G	A	A	A	A	A	A	A	A	A	A	G	A	G	A	G	R	G	A	A	G	A	A	A	A	G	A	G	A	A	G	A	A	A
wsnp_Ra_c18459_27525981	1195	chr5A	109304811	109305011	G	G	G	G	A	A	A	G	G	G	G	A	G	G	G	G	G	G	G	G	G	G	A	G	A	G	A	G	A	G	G	A	G	G	G	G	A	G	A	G	G	A	G	G	G
wsnp_Ra_c18755_27856508	1196	chr5A	391517325	391517525	A	G	A	A	G	G	G	A	A	A	A	G	A	A	A	A	A	A	A	A	A	A	G	A	G	A	A	A	G	A	A	G	G	A	A	A	G	A	G	A	A	G	A	A	A
wsnp_Ra_c2228_4310870	1197	chr3A	140046639	140046839	A	A	A	A	G	G	G	A	A	A	A	G	A	A	A	A	A	A	A	A	A	A	G	A	G	A	G	G	G	A	A	G	A	A	A	A	G	A	G	A	A	G	A	A	A
wsnp_Ra_c2339_4506620	1198	0	0	0	G	A	G	G	R	A	G	G	G	A	G	R	G	G	G	G	G	G	G	G	R	G	G	G	A	A	R	G	R	A	G	R	G	G	G	G	A	G	G	G	R	G	G	G	A
wsnp_Ra_c23758_33291657	1199	chr1B	457008280	457008459	G	A	A	A	A	A	G	A	A	A	G	A	A	A	G	A	A	A	A	A	A	A	A	A	A	A	A	A	A	A	A	A	A	A	A	G	A	A	G	G	G	A	A	G	G
wsnp_Ra_c24355_33906372	1200	0	0	0	G	G	G	A	G	G	G	A	G	G	G	G	G	G	G	G	G	A	A	A	G	G	A	G	A	A	A	A	G	G	G	G	G	A	A	G	G	A	G	G	G	G	G	A	G
wsnp_Ra_c26491_36054023	1201	chr7A	621582917	621583094	R	G	G	G	G	G	R	G	G	R	R	G	G	G	G	G	G	G	G	G	G	A	G	G	G	G	G	G	G	G	G	G	G	G	G	A	A	G	A	A	R	G	G	G	A
wsnp_Ra_c27984_37479613	1202	chr3A	658709542	658709742	A	A	R	A	A	A	A	G	A	A	A	A	G	A	G	A	A	A	A	G	A	A	A	A	A	A	A	A	A	A	G	A	A	G	A	A	A	A	A	A	A	A	A	A	A
wsnp_Ra_c29586_38941556	1203	chr5A	568269014	568269214	A	A	A	A	A	A	A	A	A	A	A	A	A	A	A	G	A	A	A	A	A	A	A	A	A	A	A	R	G	A	A	A	A	A	A	A	A	A	A	A	A	A	A	A	A
wsnp_Ra_c29586_38941694	1204	chr5A	568268876	568269076	G	G	G	G	G	G	G	G	G	G	G	G	G	G	G	R	G	G	G	A	G	A	A	A	A	A	A	A	R	A	A	A	A	A	A	A	A	G	A	A	A	A	A	A	A
BobWhite_c15497_199	1205	chr7A	635495835	635495935	A	G	G	G	G	G	A	G	G	A	A	G	G	G	G	G	G	A	A	G	A	A	A	G	A	A	A	G	G	G	G	G	G	G	G	A	A	A	A	A	A	G	G	G	A
wsnp_Ra_c29624_38979654	1206	chr3A	734786499	734786699	G	G	A	A	A	A	G	G	G	G	G	G	A	G	A	A	G	A	A	A	A	A	G	G	G	G	G	A	G	A	A	G	A	A	A	G	A	G	G	A	G	G	A	G	A
wsnp_Ra_c31896_40965996	1207	chr1B	641494726	641494925	A	A	G	G	A	A	A	A	A	A	A	A	G	A	G	A	A	A	G	G	A	A	A	A	A	A	A	A	G	A	G	G	G	G	G	A	A	A	A	A	G	A	A	A	G
wsnp_Ra_c323_681466	1208	0	0	0	G	G	G	G	A	A	A	G	G	G	G	A	G	G	G	G	G	G	G	G	G	G	A	G	A	G	G	R	A	G	G	A	G	G	G	G	A	G	A	G	G	A	G	G	G
wsnp_Ra_c35520_44041887	1209	chr3B	694020984	694021184	A	A	R	A	A	A	A	G	A	A	A	G	G	A	G	A	A	G	A	G	A	A	A	A	G	G	A	A	A	A	G	A	A	G	A	A	A	A	G	A	R	A	A	A	A
wsnp_Ra_c36089_44508724	1210	chr1A	573333466	573333666	G	G	G	G	G	G	G	G	G	G	G	G	G	A	G	G	G	G	G	A	G	G	A	G	A	G	A	G	G	G	A	G	A	A	A	G	G	G	G	G	G	G	G	G	G
wsnp_Ra_c3790_6990678	1211	chr4A	14025325	14025522	A	A	A	A	A	A	A	A	A	A	A	A	A	A	G	A	A	A	A	G	A	A	A	A	A	A	A	A	A	A	G	A	A	G	G	A	A	A	G	A	G	A	A	A	A
wsnp_Ra_c40111_47657505	1212	chr5B	702889062	702889265	G	A	A	G	A	G	G	G	G	G	G	A	A	G	A	G	G	G	G	G	G	G	A	G	A	G	G	G	G	G	G	G	G	G	G	G	G	G	G	A	A	G	G	A	G
wsnp_Ra_c40111_47657589	1213	chr3B	809606109	809606310	G	A	A	G	A	G	G	G	G	G	G	A	A	G	A	G	G	G	G	G	G	G	A	G	A	G	G	G	G	G	G	G	G	G	G	G	G	G	G	A	A	G	G	A	G
wsnp_Ra_c4187_7642735	1214	chr5A	390236338	390236529	A	G	A	A	A	A	A	A	A	A	A	A	A	A	A	A	A	A	A	A	A	A	A	A	A	A	A	G	A	A	A	A	G	A	A	A	A	A	A	A	A	A	A	A	A
wsnp_Ra_c4187_7643034	1215	chr5A	390237520	390237692	A	G	A	A	A	A	A	A	A	A	A	A	A	A	A	A	A	A	A	A	A	A	A	A	A	A	A	G	A	A	A	A	G	A	A	A	A	A	A	A	A	A	A	A	A
wsnp_Ra_c54256_57628288	1216	chr2A	719728850	719729050	G	G	G	A	G	G	A	G	A	G	G	G	A	G	A	G	G	G	A	A	G	A	G	G	G	G	A	A	G	A	A	G	A	G	A	G	A	G	G	A	A	G	G	G	A
wsnp_Ra_c5454_9660102	1217	chr3A	737968604	737968804	G	A	G	G	G	G	G	G	G	A	G	A	G	G	A	G	G	G	G	G	G	G	G	A	G	A	A	G	A	G	G	A	G	G	G	G	G	G	G	G	G	A	G	G	G
wsnp_Ra_c5485_9703900	1218	chr1B	17356040	17356240	A	A	G	A	A	A	A	A	G	G	G	A	A	G	A	A	G	G	G	A	A	A	G	G	G	G	A	G	A	A	G	A	A	A	G	G	G	G	G	G	A	A	G	G	G
wsnp_Ra_c6891_11974621	1219	chr1A	581585520	581585720	G	G	G	G	G	G	G	G	G	A	G	G	G	G	A	G	G	G	G	G	G	G	G	G	G	G	G	G	G	G	G	A	A	G	A	G	G	G	G	G	G	G	G	G	G
wsnp_Ra_c8570_14489763	1220	0	0	0	G	G	R	G	G	G	G	A	G	G	G	G	A	G	A	G	G	G	G	A	G	G	G	G	G	G	G	G	G	G	A	G	G	A	G	G	G	G	G	G	G	G	G	G	G
wsnp_Ra_rep_c104968_88985755	1221	chr7A	538576559	538576759	G	G	G	G	G	G	G	G	G	G	G	G	G	G	G	G	G	G	G	A	G	A	A	A	A	A	A	R	A	A	A	A	A	A	R	A	A	G	A	A	A	A	A	R	A
wsnp_Ra_rep_c108473_91741819	1222	chr7B	43878667	43878867	G	A	A	G	A	G	G	G	G	A	G	G	A	A	A	A	A	A	A	A	A	A	A	A	A	G	G	A	G	G	A	G	A	A	A	A	A	G	G	G	R	A	A	A	A
wsnp_Ra_rep_c112625_94438013	1223	chr2B	690031592	690031783	A	A	A	A	A	A	A	G	A	A	A	A	A	A	A	A	A	A	A	G	A	A	A	A	A	A	A	A	A	A	A	A	G	G	A	A	A	G	A	G	A	A	A	G	G
wsnp_Ra_rep_c69602_67107375	1224	chr6A	1494681	1494868	A	G	G	R	G	G	G	A	A	G	G	A	R	G	A	G	G	A	A	A	A	G	G	G	A	A	A	G	G	G	A	G	A	G	A	G	A	A	A	G	R	G	G	A	A
wsnp_RFL_Contig1895_1048945	1225	0	0	0	G	G	G	G	G	G	G	G	G	G	G	G	G	G	G	G	G	G	G	A	G	A	A	A	A	A	A	A	A	A	A	A	A	A	A	A	A	G	A	A	A	A	A	A	A
wsnp_RFL_Contig4724_5649634	1226	chr5A	2893833	2893915	A	A	A	A	A	A	A	A	A	A	A	A	A	A	A	A	A	A	A	G	A	G	G	A	G	G	G	G	G	G	G	G	G	G	G	G	G	A	G	G	G	G	G	G	G
BS00025305_51	1227	chr7A	717913016	717913110	A	G	G	G	G	G	A	G	G	G	G	G	G	G	G	G	G	A	G	G	G	G	G	G	A	A	A	G	G	G	G	G	G	G	G	G	G	G	A	A	R	G	G	A	G
BS00025679_51	1228	chr3B	756265081	756265181	G	G	G	G	G	G	G	G	G	G	G	G	G	G	R	A	G	G	G	G	G	G	G	G	G	G	G	G	A	G	G	G	G	G	G	G	G	G	G	G	G	G	G	G	A
BobWhite_c1059_518	1229	chr6A	457393917	457394017	A	A	A	A	A	A	A	A	G	A	A	A	A	A	A	A	A	A	A	A	A	A	A	G	A	A	A	A	A	A	A	A	A	A	A	A	A	A	G	A	A	A	A	A	A
BS00026280_51	1230	chr6A	100765975	100766075	G	G	G	G	G	G	A	G	G	G	A	G	R	G	G	G	A	A	G	G	G	G	G	A	G	G	G	G	G	G	G	G	A	A	G	G	G	G	G	G	G	A	G	G	A
BS00027830_51	1231	chr2A	676977062	676977162	G	G	G	A	G	G	G	G	G	A	G	G	G	G	G	G	G	G	G	G	G	G	G	G	G	G	G	A	G	G	G	G	G	G	G	G	G	G	G	G	G	G	G	A	G
BS00029569_51	1232	chr3A	732472503	732472603	A	G	A	A	A	R	A	A	A	G	A	G	A	A	G	G	A	A	G	A	A	A	A	G	A	A	G	A	G	A	A	G	A	A	A	A	A	A	A	G	R	G	A	A	A
BS00029730_51	1233	chr1B	543518152	543518252	A	A	R	G	A	A	A	A	G	G	A	A	A	R	A	A	G	G	G	G	A	A	G	R	A	A	A	A	A	A	G	R	R	G	A	A	A	A	A	A	A	R	R	A	A
BS00029877_51	1234	chr6B	514677662	514677762	A	A	A	A	A	A	A	A	R	A	A	A	A	A	A	A	A	A	A	A	A	A	A	G	A	A	A	A	A	A	A	A	A	A	A	A	A	A	G	A	A	A	A	A	A
BS00030203_51	1235	chr3B	23184532	23184632	G	G	G	G	G	G	G	G	A	G	A	G	G	A	G	G	A	A	G	G	G	G	A	G	A	A	G	G	G	A	G	G	G	G	G	G	G	G	G	G	G	G	G	G	G
BobWhite_c15849_189	1236	chr6A	287347	287446	G	G	G	G	G	G	G	G	G	G	G	G	R	G	A	G	G	G	A	A	G	G	G	G	G	G	A	G	G	G	G	G	A	G	A	G	A	A	G	G	R	G	G	G	A
BS00030842_51	1237	chr4A	487866201	487866285	A	G	G	A	A	G	G	A	A	G	A	A	G	G	G	G	G	G	G	G	A	A	G	G	G	G	A	G	A	G	G	G	G	G	G	A	A	A	A	A	G	G	G	A	G
BS00032406_51	1238	chr5A	402540384	402540484	A	G	A	A	A	A	A	A	A	A	A	A	A	A	A	A	A	A	A	A	A	A	A	A	A	A	A	A	A	A	A	A	G	A	A	A	A	A	A	A	A	A	A	A	A
BS00032471_51	1239	chr7A	149866297	149866397	G	G	G	G	G	G	G	G	G	G	G	G	G	G	G	G	G	G	R	G	G	G	G	G	G	G	A	G	G	G	G	G	G	G	G	G	G	A	G	G	G	G	G	G	G
BS00032519_51	1240	chr6A	609449051	609449148	G	G	G	G	G	G	G	A	A	G	G	G	G	G	A	G	G	G	G	A	G	G	G	G	G	G	G	A	G	G	A	G	G	G	A	G	G	G	G	G	G	G	G	G	G
BS00032525_51	1241	chr3A	541210534	541210634	A	A	A	A	A	A	A	A	A	A	A	A	G	A	A	A	A	A	A	A	A	A	A	A	A	A	A	G	A	A	A	A	A	A	A	A	A	A	A	A	A	A	A	G	A
BS00033768_51	1242	chr5B	615588818	615588918	G	G	G	G	G	G	G	G	G	G	G	G	G	A	A	G	G	G	A	G	G	G	A	G	G	G	G	G	G	G	G	G	G	G	G	G	G	G	G	G	G	G	G	G	G
BS00034338_51	1243	chr6A	609576880	609576980	A	A	A	A	A	A	A	A	G	A	A	A	A	A	A	A	A	A	A	A	A	A	A	A	A	A	A	A	A	A	A	A	A	A	A	A	A	A	A	A	A	A	A	A	A
BS00034417_51	1244	chr6B	195463758	195463858	G	G	G	G	G	G	A	G	G	G	A	G	A	G	G	G	A	A	G	G	G	G	G	A	G	G	G	G	G	G	G	G	A	A	G	G	G	G	A	G	G	A	G	G	A
BS00034658_51	1245	chr5B	20956	21056	G	G	A	A	G	G	G	A	G	G	G	G	A	G	A	G	G	G	A	A	G	G	G	A	G	G	G	A	G	A	A	A	A	A	A	G	A	A	G	G	G	G	G	G	A
BS00035380_51	1246	chr2B	740313513	740313613	G	G	G	A	G	G	A	G	A	G	G	G	A	A	A	G	G	G	A	A	G	A	A	G	A	G	A	A	G	A	A	G	A	G	A	G	G	G	G	A	A	G	G	R	A
BS00035381_51	1247	chr6A	501796724	501796824	G	G	G	G	G	G	G	G	A	G	G	G	G	G	G	G	G	G	G	G	G	G	G	G	G	G	G	G	G	G	G	G	G	G	G	G	G	G	A	G	G	G	G	G	G
BS00035959_51	1248	chr2B	738682391	738682491	A	A	A	G	A	A	G	A	G	A	A	A	G	G	G	A	A	A	G	G	A	G	G	A	G	A	G	G	A	G	G	A	G	A	G	A	A	A	A	G	G	A	A	A	G
BS00036102_51	1249	chr6A	603184850	603184950	A	A	G	G	A	A	A	A	A	A	A	A	G	A	G	A	A	A	G	G	A	A	A	A	A	A	R	A	G	A	A	G	G	G	G	A	A	A	A	A	G	A	A	A	G
BS00036422_51	1250	chr7A	275545593	275545693	A	A	R	G	A	A	A	G	A	A	A	A	G	A	G	A	A	A	A	G	A	A	A	A	A	A	A	G	A	A	A	A	A	G	G	A	A	A	A	A	R	A	A	G	A
BS00036839_51	1251	chr5A	393918735	393918835	A	G	A	A	G	G	G	A	A	A	A	G	R	A	A	A	A	A	A	A	A	A	G	A	G	A	A	A	G	A	A	G	G	A	A	A	G	A	G	A	A	G	A	A	A
BS00036877_51	1252	chr6B	506269314	506269414	G	G	G	G	G	G	G	G	A	G	G	G	G	G	G	G	G	G	G	G	G	G	G	A	G	G	G	G	G	G	G	G	G	G	G	G	G	G	A	G	G	G	G	G	G
BS00037019_51	1253	chrUn	244920744	244920844	G	G	R	R	R	G	G	G	G	G	G	G	G	G	G	G	G	G	G	G	G	A	G	A	G	G	G	A	A	G	G	A	G	A	G	G	A	R	A	A	G	G	G	R	G
BS00037094_51	1254	chr4B	12893599	12893699	G	G	G	G	G	G	G	G	G	A	G	G	A	G	R	G	A	A	G	A	G	G	G	G	G	G	G	G	A	A	A	G	A	A	A	G	G	G	G	G	G	A	G	G	A
BobWhite_c10098_535	1255	chr3A	734783676	734783776	G	G	A	A	A	A	G	G	G	G	G	G	A	G	A	A	G	A	A	A	A	A	G	G	G	G	G	A	G	A	A	G	A	A	A	G	A	G	G	A	G	G	A	G	A
BS00037487_51	1256	chr5B	601419335	601419435	A	A	A	A	A	A	A	A	A	A	A	A	A	G	A	A	A	A	G	A	A	A	G	A	A	A	A	A	A	A	G	A	A	A	A	A	A	A	A	A	A	A	A	A	A
BS00038162_51	1257	chr6B	235533900	235534000	G	G	G	G	G	G	R	G	G	G	R	G	R	G	G	G	R	R	G	G	G	G	G	A	G	G	G	G	G	G	G	G	A	A	G	G	G	G	G	G	G	A	G	G	A
BS00038349_51	1258	chr3A	697739589	697739689	G	G	G	G	A	G	G	G	G	G	G	G	G	G	G	G	G	G	G	G	G	G	G	G	A	A	G	G	G	G	G	G	G	G	G	G	G	G	G	G	G	G	G	G	G
BS00038741_51	1259	chr6B	512440082	512440182	G	G	G	G	G	G	G	G	A	G	G	G	G	G	G	G	G	G	G	G	G	G	G	A	G	G	G	G	G	G	G	G	G	G	G	G	G	G	A	G	G	G	G	G	G
BS00039420_51	1260	chr3A	659978247	659978347	G	G	R	G	G	G	G	A	G	G	G	A	A	G	A	G	G	A	G	A	G	G	G	G	A	A	G	G	G	G	A	G	G	A	G	G	G	G	A	G	R	G	G	G	G
BobWhite_c16576_55	1261	chr4B	638121374	638121473	G	G	G	G	G	G	G	G	G	G	G	G	G	G	G	G	G	G	G	A	G	A	A	A	A	A	A	A	A	A	A	A	A	A	A	A	A	G	A	A	A	A	A	A	A
BS00040380_51	1262	chr6B	515069360	515069460	G	G	G	G	G	G	G	G	A	G	G	G	G	G	G	G	G	G	G	G	G	G	G	A	G	G	G	G	G	G	G	G	G	G	G	G	G	G	A	G	G	G	G	G	G
BS00040623_51	1263	chr5A	391548887	391548987	G	A	G	G	A	A	A	G	G	G	G	A	A	G	G	G	G	G	G	G	G	G	A	G	A	G	G	G	A	G	G	A	A	G	G	G	A	G	A	G	G	A	G	G	G
BS00041220_51	1264	chr5A	46232399	46232499	G	G	G	G	A	A	A	G	G	R	G	A	G	G	G	G	G	G	G	G	G	G	A	G	A	A	G	R	A	G	G	A	G	G	G	G	A	G	A	G	G	A	G	G	G
BobWhite_c16635_331	1265	chr6B	130968321	130968421	A	A	A	A	A	A	A	A	A	A	A	A	A	A	A	A	A	A	A	A	A	A	A	A	A	A	A	A	A	A	A	A	A	A	A	A	A	A	G	A	A	A	A	A	A
BS00043730_51	1266	chr3B	480426059	480426159	R	R	R	R	R	R	R	R	R	R	R	G	R	R	R	R	R	R	R	R	R	R	R	A	R	R	R	R	G	R	A	R	A	R	G	R	G	R	R	G	R	R	R	R	R
BS00044237_51	1267	chr6B	192349655	192349755	A	A	A	A	A	A	G	A	A	A	G	A	G	A	A	A	G	G	A	A	A	A	A	G	A	A	A	A	A	A	A	A	G	G	A	A	A	A	G	A	A	G	A	A	G
BS00045284_51	1268	chr5A	109342868	109342968	G	G	G	G	A	A	A	G	G	G	G	A	G	G	G	G	G	G	G	G	G	G	A	G	A	G	A	R	A	G	G	A	G	G	G	G	A	G	A	G	G	A	G	G	G
BS00045702_51	1269	chr7A	154063926	154064026	G	G	G	G	G	G	G	G	G	G	G	G	G	G	G	G	G	G	A	G	G	G	G	G	G	G	A	G	G	G	G	G	G	G	G	G	G	A	G	G	G	G	G	G	G
BS00046529_51	1270	chr5A	434725422	434725522	G	A	G	G	A	A	A	A	A	A	A	A	A	A	A	G	A	A	A	A	G	G	A	G	A	G	A	A	A	A	A	A	A	A	A	A	A	A	G	A	A	A	G	G	A
BS00046717_51	1271	chr6B	505250029	505250129	G	G	G	G	G	G	G	G	A	G	G	G	G	G	G	G	G	G	G	G	G	G	G	A	G	G	G	G	G	G	G	G	G	G	G	G	G	G	A	G	G	G	G	G	G
BS00047344_51	1272	chr6B	140456031	140456131	G	G	G	G	G	G	G	G	G	G	G	G	G	G	G	G	G	G	G	G	G	G	G	G	G	G	G	G	G	G	G	G	G	G	G	G	G	G	A	G	G	G	G	G	G
BS00047615_51	1273	chr6B	504586499	504586599	A	A	A	A	A	A	A	A	G	A	A	A	A	A	A	A	A	A	A	A	A	A	A	G	A	A	A	A	A	A	A	A	A	A	A	A	A	A	G	A	A	A	A	A	A
BS00047796_51	1274	chr3B	694324588	694324688	G	G	G	G	G	G	G	G	G	G	G	A	G	G	G	G	G	A	G	G	G	G	G	G	A	A	G	G	G	G	G	G	G	G	G	G	G	G	A	G	G	G	G	G	G
BS00047891_51	1275	chr2B	654374917	654375017	A	A	A	A	A	A	A	A	A	A	A	A	A	R	A	A	A	A	A	A	A	A	G	A	A	A	A	A	A	A	A	A	A	G	A	A	A	A	A	A	A	A	A	A	A
BS00048293_51	1276	chr6B	513691387	513691487	A	A	A	A	A	A	A	A	R	A	A	A	A	A	A	A	A	A	A	A	A	A	A	G	A	A	A	A	A	A	A	A	A	A	A	A	A	A	G	A	A	A	A	A	A
BS00048295_51	1277	chr6B	513691826	513691926	G	G	G	G	G	G	G	G	R	G	G	G	G	G	G	G	G	G	G	G	G	G	G	A	G	G	G	G	G	G	G	G	G	G	G	G	G	G	A	G	G	G	G	G	G
BS00048723_51	1278	chr7B	711539403	711539503	G	G	A	A	A	A	G	G	G	A	G	A	G	G	G	R	G	G	G	G	A	A	G	A	G	G	G	G	A	G	G	A	A	G	G	G	A	G	G	G	G	R	A	G	A
BS00049135_51	1279	chr5A	534272291	534272391	G	G	G	G	G	G	G	G	G	G	G	G	G	G	G	G	G	G	G	G	G	G	G	G	G	G	G	G	G	G	G	G	G	G	G	G	G	G	G	G	G	G	G	G	G
BS00049582_51	1280	chr2D	9372599	9372699	A	A	A	A	A	A	A	A	A	A	A	A	A	A	A	A	A	A	A	G	A	G	G	G	G	G	G	G	G	G	G	G	G	G	G	G	G	A	G	G	G	G	G	G	G
BS00049843_51	1281	chr6B	106513798	106513898	G	G	A	G	A	A	G	G	G	G	G	A	A	G	G	A	G	G	G	G	A	A	G	G	A	A	G	G	A	A	G	A	G	A	A	G	G	G	G	G	G	G	A	G	G
BS00049911_51	1282	chr4A	596827433	596827533	A	A	A	A	A	A	A	A	A	A	A	A	A	A	G	A	A	A	G	A	A	A	A	A	A	A	A	A	A	A	A	A	G	A	G	A	A	A	A	A	A	A	A	A	G
BS00051181_51	1283	chr5A	404177185	404177285	A	G	A	A	A	A	A	A	A	A	A	A	A	A	A	A	A	A	A	A	A	A	A	A	A	A	A	A	A	A	A	A	G	A	A	A	A	A	A	A	A	A	A	A	A
BS00051843_51	1284	chr1A	590002402	590002502	A	A	G	G	A	A	A	A	A	G	A	A	G	A	G	A	A	A	G	A	A	A	A	A	A	A	A	G	A	G	A	A	G	A	A	A	A	A	A	G	G	A	A	A	G
BS00052590_51	1285	chr7A	3424282	3424382	A	A	A	A	A	A	A	A	A	A	A	A	A	A	A	A	A	A	A	G	A	G	G	G	G	G	G	G	G	G	G	G	G	G	G	G	G	A	G	G	G	G	G	G	G
BS00053605_51	1286	chr1B	17562978	17563078	A	G	R	R	A	A	A	A	R	R	R	A	A	R	R	G	R	R	R	A	A	A	R	R	R	R	A	R	A	A	R	G	G	A	R	R	R	R	R	R	G	G	R	R	R
BS00053834_51	1287	chr2A	750550223	750550323	G	A	A	A	A	A	A	G	A	A	A	A	G	A	G	A	A	A	A	G	G	A	A	A	A	A	G	A	G	A	G	A	A	A	G	A	G	G	A	A	G	A	A	G	A
BS00053835_51	1288	chr2A	750550232	750550332	A	G	G	G	G	G	G	A	G	G	G	G	A	G	A	G	G	G	G	A	A	G	G	G	G	G	A	G	A	G	A	G	G	G	A	G	A	A	G	G	A	G	G	A	G
BS00055174_51	1289	chr6B	6008965	6009065	G	G	G	G	G	G	G	G	G	G	G	G	G	G	G	G	R	G	G	A	G	G	A	A	G	A	G	G	A	A	A	A	A	A	G	G	G	G	G	G	A	A	A	G	A
BS00055427_51	1290	chr2B	601891963	601892055	A	G	G	G	A	A	A	A	G	G	A	A	A	A	A	G	A	A	A	G	A	G	A	G	A	A	A	G	A	A	G	G	G	A	A	A	G	A	A	A	A	A	G	A	A
BS00055665_51	1291	chr2B	41153149	41153249	A	A	A	A	A	A	A	A	A	A	A	A	A	A	A	A	A	A	A	G	A	A	A	A	A	A	A	A	A	A	G	A	A	G	A	A	A	A	A	A	A	A	A	A	A
BS00055838_51	1292	chr7A	161737891	161737991	A	A	A	A	A	A	A	A	G	A	A	A	A	A	A	A	A	G	G	A	A	A	A	A	A	G	G	A	A	A	A	A	A	A	A	A	A	G	A	A	A	A	A	A	A
BS00056248_51	1293	chr5A	395058093	395058193	A	G	A	A	G	G	G	A	A	A	A	G	G	A	A	A	A	A	A	A	A	A	G	A	G	A	A	G	G	A	A	G	G	A	A	A	G	A	G	A	A	G	A	A	A
BS00057297_51	1294	chr6B	163229347	163229447	A	A	A	A	A	R	G	A	A	A	G	A	G	A	A	A	G	G	A	A	A	A	A	G	A	A	A	A	A	A	A	A	G	G	A	A	A	A	G	A	A	G	A	A	G
BS00057427_51	1295	chr2B	726126795	726126895	A	R	R	G	R	A	G	A	G	R	A	A	G	G	G	R	A	A	G	G	A	G	G	A	G	A	G	G	A	G	G	A	G	A	G	A	A	R	A	G	G	A	A	R	G
BS00058591_51	1296	chr5A	459003097	459003197	G	G	G	G	G	G	G	G	G	G	G	G	G	G	G	G	G	G	G	G	G	G	A	G	A	G	G	G	G	G	G	G	G	G	G	G	G	G	G	G	G	G	G	G	G
BS00058770_51	1297	chr6B	502725324	502725424	A	A	A	A	A	A	A	A	G	A	A	A	A	A	A	A	A	A	A	A	A	A	A	G	A	A	A	A	A	A	A	A	A	A	A	A	A	A	G	A	A	A	A	A	A
BS00058774_51	1298	chr6B	163951533	163951633	G	G	G	G	G	G	A	G	G	G	A	G	A	G	G	G	A	A	G	G	G	G	G	A	G	G	G	G	G	G	G	G	A	A	G	G	G	G	A	G	G	A	G	G	A
BS00059115_51	1299	chr2B	672635846	672635946	A	G	G	G	A	A	G	A	G	G	A	A	G	G	G	G	A	A	G	G	A	G	G	G	A	G	A	G	A	G	G	G	G	A	G	A	G	A	A	G	R	A	G	A	G
BS00059791_51	1300	chr6D	454635152	454635252	G	G	G	G	G	G	G	G	A	G	G	G	G	G	G	G	G	A	G	G	G	G	G	G	G	G	G	G	A	G	G	G	G	G	G	G	G	G	G	G	G	G	G	G	A
BS00060042_51	1301	chr1D	339306672	339306772	A	A	G	G	A	G	A	G	G	A	A	G	G	A	G	A	A	A	G	G	A	G	G	G	A	A	G	R	G	G	G	G	A	G	G	G	A	A	A	A	G	G	G	G	A
BobWhite_c17614_194	1302	0	0	0	G	G	G	A	G	G	A	G	A	G	G	G	A	A	A	G	G	G	A	A	G	A	A	G	A	G	A	A	G	A	A	G	A	G	A	G	G	G	G	A	A	G	G	G	A
BS00060841_51	1303	chr5A	74105966	74106066	G	G	G	G	A	A	A	G	G	G	G	A	G	G	G	G	G	G	G	G	G	G	A	G	A	G	A	R	A	G	G	A	G	G	G	G	A	G	A	G	G	A	G	G	G
BS00061126_51	1304	chr6D	473059916	473060016	G	G	G	G	G	G	G	G	G	G	G	G	G	G	G	G	G	G	G	G	G	G	G	G	G	G	G	G	G	G	G	G	G	G	G	G	G	G	G	G	A	G	G	G	A
BS00061358_51	1305	chr1B	283121980	283122080	G	A	G	G	G	G	G	G	G	G	G	A	G	G	A	G	G	G	G	A	G	G	G	G	A	G	G	A	G	G	A	G	G	G	A	G	A	G	G	G	A	G	G	G	G
BobWhite_c17614_323	1306	chr2B	730998327	730998427	G	G	G	A	G	G	A	G	A	G	G	G	A	A	A	G	G	G	A	A	G	A	A	G	A	G	A	A	G	A	A	G	A	G	A	G	G	G	G	A	A	G	G	G	A
BS00062280_51	1307	chr5B	10060212	10060312	G	G	G	G	G	G	G	G	G	G	G	G	A	G	A	G	G	G	G	G	G	G	G	G	G	G	A	G	G	A	G	G	A	G	A	G	R	G	G	G	R	G	G	G	A
BS00062409_51	1308	chr5B	662851418	662851518	G	A	G	A	G	G	A	A	G	A	G	A	A	G	A	A	G	A	A	A	G	A	G	G	A	A	A	A	G	A	A	G	A	A	G	G	A	A	G	G	R	G	G	G	A
BS00062620_51	1309	chr5A	37082731	37082824	G	G	G	R	G	G	G	G	G	G	G	G	A	G	A	G	G	G	G	G	G	G	G	G	G	G	G	G	G	G	G	G	G	G	G	G	G	A	G	G	G	G	G	G	G
BS00062676_51	1310	chr3B	4468894	4468994	G	G	G	G	G	G	G	G	G	G	G	G	G	R	G	G	G	G	R	G	G	G	A	G	A	G	G	G	G	A	A	G	G	G	A	G	G	G	G	A	G	G	G	A	G
BS00062748_51	1311	chr3B	295020473	295020573	A	A	A	A	A	A	A	A	A	A	A	A	A	A	A	A	A	A	A	G	A	G	G	G	G	G	G	G	G	G	G	G	G	G	G	G	G	A	G	G	G	G	G	G	G
BobWhite_c17699_63	1312	chr7A	108815017	108815117	A	A	G	A	A	G	A	A	A	G	A	A	G	A	A	A	A	A	A	A	A	A	A	A	A	A	A	G	A	G	G	A	A	A	G	A	A	A	A	A	G	A	A	A	A
BS00063086_51	1313	chr7B	194318319	194318419	G	G	G	G	G	G	G	G	G	G	G	G	G	G	G	G	G	G	G	A	G	A	A	A	A	A	A	A	A	A	A	A	A	A	A	A	A	G	A	A	G	A	A	A	A
BS00063109_51	1314	chr6A	57763722	57763822	G	G	A	G	A	A	G	G	G	G	G	A	A	G	G	A	G	G	G	G	A	A	G	G	A	A	G	G	A	A	G	G	G	A	G	G	G	G	G	G	G	G	A	G	G
BS00063245_51	1315	chr3B	14465105	14465205	G	A	G	G	A	G	G	G	G	A	G	A	A	G	G	G	A	G	G	G	A	A	G	G	G	G	G	A	A	A	G	A	G	A	G	G	A	G	G	G	G	A	G	G	A
BobWhite_c17731_56	1316	chr4A	689849745	689849845	A	A	A	A	A	G	A	A	G	G	A	G	G	A	A	A	G	G	G	G	A	G	G	A	G	G	A	G	A	G	A	A	G	A	A	G	G	A	A	A	G	G	A	A	G
BS00063677_51	1317	chr1B	84963608	84963708	G	G	R	G	G	G	G	G	G	G	G	G	R	G	A	G	G	G	G	R	G	G	G	G	G	G	G	G	G	G	R	R	G	G	R	G	G	G	G	G	G	G	G	G	G
BS00064041_51	1318	chr4B	602781502	602781602	A	A	G	A	A	A	A	A	G	A	A	A	A	G	G	A	A	A	G	G	A	A	G	A	G	A	A	A	A	G	G	A	G	G	G	A	A	A	A	G	G	A	A	A	A
BS00064085_51	1319	chr1B	90186796	90186896	G	A	G	A	G	G	A	A	G	A	G	A	A	G	A	G	G	A	A	A	G	A	G	G	A	A	A	A	G	A	A	G	A	A	G	G	A	A	G	G	A	G	G	G	A
BS00064090_51	1320	chr2A	461727695	461727795	A	A	A	A	G	G	G	A	A	A	A	G	A	A	A	A	A	A	A	A	A	A	G	A	G	A	A	G	G	A	A	G	A	A	A	A	G	A	G	A	A	G	A	A	A
BS00064120_51	1321	chr5A	391753957	391754057	A	G	A	A	G	G	G	A	A	A	A	G	A	A	A	A	A	A	A	A	A	A	G	A	G	A	A	R	G	A	A	G	G	A	A	A	G	A	G	A	A	G	A	A	A
BS00064164_51	1322	chr2B	30321848	30321948	A	A	R	A	A	A	A	A	A	A	A	A	G	A	A	A	A	A	A	A	A	A	A	A	G	A	A	G	A	A	A	A	A	A	G	A	G	A	A	A	A	A	A	A	A
BS00064182_51	1323	chr6A	607056197	607056297	A	G	A	A	A	A	A	A	A	A	A	G	A	G	G	G	A	A	G	A	A	G	A	A	A	A	A	A	G	G	A	A	A	A	G	A	G	A	G	A	A	A	A	A	A
BS00064249_51	1324	chr6A	455705043	455705144	A	A	A	A	A	A	A	A	G	A	A	A	A	A	A	A	A	A	A	A	A	A	A	G	A	A	A	A	A	A	A	A	A	A	A	A	A	A	G	A	A	A	A	A	A
BS00064258_51	1325	chr2B	294201137	294201237	G	G	G	G	G	G	G	A	R	G	G	G	A	G	A	G	G	G	G	R	G	G	G	G	G	G	G	G	G	G	A	G	G	R	G	G	G	G	G	G	G	G	G	G	G
BS00064387_51	1326	chr5A	87404380	87404480	A	A	A	A	R	G	R	A	A	A	A	G	A	A	A	A	A	A	A	A	A	A	G	A	G	A	G	R	G	A	A	G	A	A	A	A	G	A	G	A	A	G	A	A	A
BS00064459_51	1327	chr2A	724302320	724302418	G	G	G	G	G	G	G	G	G	G	G	G	G	G	G	G	G	G	G	G	G	G	G	G	G	G	G	G	G	G	G	G	G	G	G	G	G	G	G	A	G	G	G	G	A
BS00064465_51	1328	chr1B	2332629	2332729	A	A	A	A	A	A	A	A	G	R	G	A	A	A	A	A	G	G	A	A	A	A	A	A	A	A	A	G	A	A	A	A	A	A	A	G	A	A	A	A	A	A	A	A	A
BobWhite_c17953_779	1329	chr6B	512439693	512439793	G	G	G	G	G	G	G	G	A	G	G	G	G	G	G	G	G	G	G	G	G	G	G	A	G	G	G	G	G	G	G	G	G	G	G	G	G	G	A	G	G	G	G	G	G
BS00064653_51	1330	chr2A	746622976	746623073	G	G	G	G	G	G	G	G	G	G	G	G	G	G	G	G	G	G	G	A	G	A	A	A	A	A	A	A	A	A	A	A	A	A	A	A	A	G	A	A	A	A	A	A	A
BS00064945_51	1331	chr5A	391543090	391543190	G	A	G	G	A	A	A	G	G	G	G	A	R	G	G	G	G	G	G	G	G	G	A	G	A	G	G	G	A	G	G	A	A	G	G	G	A	G	A	G	G	A	G	G	G
BS00065029_51	1332	chr5B	620019412	620019512	A	A	A	A	A	A	A	A	A	A	A	A	A	A	A	A	A	A	A	A	A	A	A	A	A	A	A	A	A	A	A	A	A	A	A	A	A	A	A	A	A	A	A	A	A
BS00065259_51	1333	chr2A	686862199	686862299	G	G	G	A	A	A	A	A	A	G	G	A	A	G	A	A	G	A	A	A	A	A	A	A	A	A	A	G	G	A	A	G	A	A	G	G	A	G	A	A	A	G	G	G	A
BS00065269_51	1334	chr5A	108589109	108589209	G	G	G	G	A	A	A	G	G	G	G	A	G	G	G	G	G	G	G	G	G	G	A	G	A	G	A	R	A	G	G	A	G	G	G	G	A	G	A	G	G	A	G	G	G
BS00065388_51	1335	chr3D	17875072	17875172	G	G	G	G	G	G	G	G	A	G	A	G	G	A	G	G	G	A	G	G	G	G	A	G	A	A	G	G	G	G	G	G	G	G	G	G	G	G	G	G	G	G	G	G	G
BS00065476_51	1336	chr5D	201854213	201854313	G	A	G	G	A	A	A	G	G	G	A	A	A	G	G	G	A	A	G	G	A	A	G	A	G	G	G	G	A	A	G	G	A	A	G	G	G	G	A	G	G	A	G	G	A
BS00065515_51	1337	chr2B	701485195	701485295	A	A	A	A	A	A	A	A	A	A	A	A	A	A	A	A	A	A	A	A	A	A	A	A	A	A	A	A	A	A	A	A	A	A	A	A	A	A	A	G	A	A	A	A	G
BS00065548_51	1338	chr2A	148866327	148866427	A	A	A	A	A	A	A	A	A	A	A	A	A	A	A	A	A	A	G	A	A	A	G	A	G	A	A	A	A	A	A	A	A	A	A	G	A	A	A	A	A	A	A	A	G
BobWhite_c18406_110	1339	chr2A	762313546	762313639	G	G	G	G	G	G	G	G	G	G	G	G	A	G	G	G	G	G	G	G	G	G	G	G	G	G	R	G	G	G	G	G	G	G	G	G	G	A	G	G	G	G	G	G	A
BS00065624_51	1340	chr7B	709003470	709003570	A	A	A	A	A	A	A	A	A	A	A	A	A	A	A	A	A	A	A	A	A	A	A	A	A	A	A	A	A	A	A	A	A	A	A	A	A	A	A	A	A	A	A	A	A
BS00065721_51	1341	chr4A	729744934	729745034	A	A	G	A	A	A	A	A	A	A	A	A	A	A	R	G	A	A	A	G	A	A	A	A	A	A	A	G	A	G	A	G	A	G	A	A	A	A	A	A	A	A	G	A	A
BS00065851_51	1342	chr6A	63302973	63303073	R	R	R	R	R	R	R	R	G	R	R	R	R	A	G	R	R	R	A	A	R	R	A	G	A	G	R	R	G	R	A	G	G	A	R	G	A	R	R	G	G	R	G	G	R
BS00066180_51	1343	chr2B	19441373	19441473	R	R	R	A	R	R	R	R	G	A	R	R	R	A	G	A	A	A	R	A	R	A	A	A	A	A	G	A	A	G	G	G	A	A	A	G	A	A	G	A	A	A	G	A	A
BS00066231_51	1344	chr5B	639973091	639973190	G	G	G	G	G	G	G	G	G	G	G	G	G	G	G	G	G	G	G	A	G	G	G	G	G	G	A	G	G	G	A	G	G	A	G	G	G	A	G	G	G	G	G	G	G
BS00066253_51	1345	chr1A	13944133	13944227	G	G	G	G	A	R	A	G	G	G	G	A	G	G	G	G	G	G	G	G	G	G	A	G	A	G	G	G	A	G	G	A	G	G	G	G	A	G	G	G	G	A	G	G	G
BobWhite_c18583_280	1346	chr1B	354226366	354226466	G	G	G	G	G	G	G	G	G	G	G	G	G	G	G	G	G	G	G	A	G	A	A	A	A	A	A	A	A	A	A	A	A	A	A	A	A	G	A	A	A	A	A	A	A
BS00066404_51	1347	chr7A	712059740	712059839	A	G	A	A	A	A	A	A	G	A	G	A	A	G	A	G	G	A	G	G	A	A	G	A	A	A	A	G	A	A	G	A	A	G	G	G	A	G	A	A	A	A	A	A	A
BS00066444_51	1348	chr1B	1772248	1772347	G	G	G	G	G	G	G	G	G	G	G	G	G	R	G	G	G	G	R	G	G	G	A	G	G	G	G	G	G	G	G	G	G	G	G	G	G	G	G	G	G	G	G	G	G
BS00066674_51	1349	chr2B	22139249	22139349	R	R	R	G	R	R	R	R	R	G	R	R	R	G	R	R	G	G	R	A	R	A	A	A	A	A	R	A	A	R	R	R	A	A	A	R	A	G	R	A	A	A	R	A	A
BS00066694_51	1350	chr1A	22597081	22597181	G	G	G	G	G	G	G	G	G	G	G	G	G	G	G	G	G	G	G	G	G	G	G	G	G	G	G	G	G	G	G	G	G	G	G	A	R	G	G	G	G	G	G	G	G
BS00066990_51	1351	chr1B	178027619	178027719	G	G	A	G	A	A	G	G	G	G	G	A	A	G	G	A	G	G	G	G	A	A	G	G	A	A	G	G	A	A	G	G	G	A	G	G	G	G	G	G	G	G	A	G	G
BobWhite_c1905_98	1352	chr6A	87249800	87249889	G	G	G	G	G	G	A	G	G	A	A	G	A	G	G	G	A	A	G	G	G	G	G	A	G	G	G	G	G	G	G	G	A	A	G	G	G	G	A	G	G	A	G	G	A
BobWhite_c191_1228	1353	chr3A	186750025	186750125	R	A	A	G	G	G	A	A	A	A	A	A	G	G	G	A	A	A	A	G	G	A	G	A	G	A	A	G	G	A	G	A	G	G	G	A	G	G	G	G	G	A	A	G	A
BS00067206_51	1354	chr4B	654094042	654094142	G	G	A	A	A	A	A	G	G	G	G	G	A	A	A	A	A	G	A	A	G	A	A	A	G	A	R	A	A	A	A	A	A	A	A	G	A	A	G	A	A	A	A	G	A
BS00067285_51	1355	chr7D	591204118	591204218	A	A	A	A	A	A	A	A	A	A	A	A	A	A	A	A	A	A	A	A	A	A	A	A	A	A	A	A	A	A	A	A	A	A	A	A	A	A	A	G	A	A	A	A	A
BS00067287_51	1356	chr1B	84963744	84963842	G	G	A	G	G	G	G	G	G	G	G	G	A	G	G	G	G	G	G	A	G	G	G	G	G	G	G	G	G	G	A	A	G	G	A	G	G	G	G	G	G	G	G	G	G
BS00067293_51	1357	chr5B	311544143	311544242	A	A	G	A	G	G	G	A	G	G	G	G	G	G	A	G	G	G	G	A	G	G	G	G	G	G	A	A	G	G	A	A	G	G	A	A	A	A	A	G	A	G	G	A	G
BS00067308_51	1358	chr5B	690330953	690331053	A	A	A	A	A	G	G	A	R	R	A	A	A	G	G	A	R	G	G	G	A	G	A	A	A	G	A	R	G	G	G	A	G	A	G	G	G	A	A	A	A	R	G	G	G
BS00067483_51	1359	chr6B	511707394	511707494	A	A	A	A	A	A	A	A	G	A	A	A	A	A	A	A	A	A	A	A	A	A	A	G	A	A	A	A	A	A	A	A	A	A	A	A	A	A	G	A	A	A	A	A	A
BS00067651_51	1360	chr5D	521522781	521522881	A	G	G	A	G	A	G	A	G	A	A	A	G	G	A	A	A	A	G	G	A	A	G	A	G	A	A	A	G	G	G	A	G	A	G	A	A	G	A	G	G	A	A	A	A
BS00067672_51	1361	chr6B	157777565	157777665	G	G	G	G	G	G	G	G	R	G	G	G	G	G	G	G	G	G	G	A	G	G	G	G	G	G	G	G	G	G	A	G	G	G	G	G	G	G	G	G	G	G	G	G	G
BS00067759_51	1362	chr7A	247662706	247662806	A	A	R	R	A	A	A	G	A	A	A	A	R	A	G	A	A	A	A	G	A	A	A	A	A	A	A	G	A	A	A	A	A	G	G	A	A	A	A	A	R	A	A	G	A
BobWhite_c19310_368	1363	chr1A	77072784	77072884	G	G	G	G	G	G	G	G	G	G	G	G	G	G	A	G	G	G	G	G	G	G	G	G	G	G	G	G	G	G	G	G	G	G	G	G	G	A	G	G	G	G	G	G	G
BS00067819_51	1364	chr6D	463961612	463961712	A	A	G	A	A	A	A	A	A	A	A	A	A	A	G	A	A	A	G	A	A	A	A	A	A	A	A	A	A	A	A	G	A	A	A	A	A	A	A	A	A	A	A	A	A
BobWhite_c19327_99	1365	chr1B	326016768	326016868	A	G	A	G	G	A	G	R	A	G	A	A	G	A	G	G	A	A	A	G	A	G	A	A	A	G	A	A	A	G	G	A	G	G	G	A	A	A	G	A	G	A	A	G	G
BS00068133_51	1366	chr3B	712322586	712322686	G	G	G	G	G	G	G	G	G	G	G	G	G	G	A	G	G	G	R	G	G	G	G	G	G	G	G	G	G	G	G	G	G	G	A	G	G	G	G	G	R	G	G	G	G
BS00068196_51	1367	chr2A	51495715	51495815	A	A	A	A	A	A	A	A	A	A	A	A	A	A	R	A	A	A	A	A	A	A	A	A	A	A	A	G	A	A	A	A	A	A	A	A	A	A	A	A	G	A	A	G	A
BS00068243_51	1368	chr4A	603066946	603067046	G	G	G	G	G	G	G	G	G	G	G	G	G	G	G	G	G	G	G	G	G	G	G	G	G	G	G	A	G	G	G	G	A	G	G	G	G	G	G	G	G	G	G	G	G
BS00068256_51	1369	chr1A	248434328	248434428	A	A	A	A	A	A	A	A	A	A	A	A	A	R	A	A	A	A	R	A	A	A	G	A	A	A	A	A	A	A	A	A	A	A	A	G	A	A	A	A	A	A	A	A	A
BS00068258_51	1370	chr4A	712112783	712112883	A	A	A	G	A	A	A	A	A	A	A	A	A	A	A	G	A	A	A	A	A	A	A	A	A	A	G	A	A	A	A	A	A	A	A	A	A	G	A	A	G	A	A	A	A
BS00068302_51	1371	chr3B	554116803	554116903	G	G	A	G	G	G	G	A	G	G	G	A	A	G	A	G	G	G	G	A	G	G	G	G	G	G	G	A	A	G	A	G	G	A	A	G	G	G	A	A	A	G	G	G	G
BS00068351_51	1372	chr5A	124307967	124308067	A	A	G	G	A	G	G	A	G	G	A	G	G	G	G	G	G	G	G	G	A	A	G	G	G	G	A	G	A	A	G	G	G	G	G	A	G	A	A	G	G	G	A	A	G
BS00068393_51	1373	chr2A	562692021	562692121	A	A	A	A	A	A	A	A	A	A	A	A	A	A	A	A	A	A	A	G	A	A	A	G	A	A	G	G	A	A	G	A	A	G	A	A	A	A	A	A	A	A	A	A	A
BS00068409_51	1374	chr4A	342449845	342449945	A	A	A	A	A	A	A	A	A	A	A	A	A	A	A	A	A	A	A	A	A	A	A	A	A	A	A	A	A	A	A	A	A	A	A	A	A	A	A	A	A	A	A	A	G
BobWhite_c1967_175	1375	chr1B	470000663	470000763	G	A	A	A	A	A	G	G	R	A	G	A	G	R	G	A	A	A	G	G	A	A	G	A	A	A	A	A	A	A	G	A	G	G	G	G	A	A	G	G	G	A	A	G	A
BS00068484_51	1376	chr1A	123994378	123994478	G	G	G	G	R	R	R	G	G	G	G	R	G	G	G	G	G	G	G	G	G	G	A	G	A	G	G	G	A	G	G	A	G	G	G	G	A	G	G	G	G	A	G	G	G
BS00068515_51	1377	chr6A	12391753	12391853	G	A	R	A	A	A	A	G	A	A	A	G	G	A	A	A	A	G	A	A	G	A	A	A	G	A	G	A	G	A	G	A	A	A	A	A	R	A	G	A	A	A	A	G	G
BobWhite_c1967_388	1378	chr1B	470002762	470002862	G	A	A	A	A	A	G	G	R	A	G	A	G	R	G	A	A	A	G	G	A	A	G	A	A	A	A	A	A	A	G	A	G	G	G	G	A	A	G	G	G	A	A	G	A
BS00068659_51	1379	chr6B	501062332	501062432	A	A	A	A	A	A	A	A	R	A	A	A	A	A	A	A	A	A	A	A	A	A	A	G	A	A	A	A	A	A	A	A	A	A	A	A	A	A	G	A	A	A	A	A	A
BS00068711_51	1380	chr5B	558119909	558120009	A	A	A	A	A	A	A	A	A	A	A	A	A	G	A	A	A	A	A	A	A	A	G	A	A	A	A	A	A	A	A	A	A	A	A	A	A	A	A	A	A	A	A	A	A
BS00069044_51	1381	chr1B	640612445	640612545	A	A	G	A	A	A	A	A	A	A	A	A	R	A	A	A	A	A	A	A	A	A	A	A	A	A	A	A	A	A	A	A	A	A	A	A	A	A	A	A	A	A	A	A	A
BS00069176_51	1382	chr5A	485598176	485598276	A	G	A	G	G	G	A	A	A	G	A	G	A	A	A	A	A	A	A	A	G	A	R	A	R	A	A	A	A	G	A	A	A	A	G	A	G	A	A	R	G	G	A	A	G
BobWhite_c1977_844	1383	chr6A	459846119	459846213	G	G	G	G	G	G	G	G	A	G	G	G	G	G	G	G	G	G	G	G	G	G	G	A	G	G	G	G	G	G	G	G	G	G	G	G	G	G	A	G	G	G	G	G	G
BS00069867_51	1384	chr5B	461829017	461829117	A	G	A	G	G	G	A	A	A	G	A	G	A	A	A	A	A	A	A	A	G	A	A	A	A	A	A	A	A	G	A	A	A	A	G	A	G	A	A	A	G	G	A	A	G
BS00070456_51	1385	chr3B	24940259	24940359	G	G	G	G	G	G	G	G	G	G	G	G	G	G	G	G	G	G	A	A	G	G	G	G	G	G	G	G	G	G	A	G	A	G	A	G	G	G	G	G	G	G	G	G	G
BS00070550_51	1386	chr5A	66092838	66092938	A	A	A	A	G	G	G	A	A	A	A	G	A	A	A	A	A	A	A	A	A	A	G	A	G	A	A	R	G	A	A	G	A	A	A	A	G	A	G	A	A	G	A	A	A
BS00070560_51	1387	chr1A	571789176	571789276	G	G	G	R	A	G	G	G	G	G	G	G	G	A	G	G	G	G	G	G	G	G	A	G	A	G	G	G	G	G	G	G	G	G	G	G	G	G	G	A	G	G	G	G	G
BS00070751_51	1388	chr5D	562088402	562088502	A	A	A	A	G	G	A	A	G	G	A	A	A	G	A	A	G	G	G	G	G	G	A	G	A	G	A	G	G	G	G	G	G	G	A	G	G	A	A	G	A	G	G	A	G
BS00071087_51	1389	chr5A	51736634	51736734	G	G	G	G	A	A	A	G	G	G	G	A	G	G	G	G	G	G	G	G	G	G	A	G	A	G	G	R	A	G	G	A	G	G	G	G	A	G	A	G	G	A	G	G	G
BS00071190_51	1390	chr7B	718837758	718837858	G	G	G	G	G	G	G	G	G	G	G	G	G	G	G	G	G	G	G	A	G	A	A	A	A	A	A	A	A	A	A	A	A	A	A	A	A	G	A	A	A	A	A	A	A
BS00071341_51	1391	chr7D	5183821	5183921	A	A	A	A	A	A	A	A	A	A	A	A	A	A	A	A	A	A	A	A	A	A	A	A	A	A	A	A	A	A	A	A	A	A	A	A	A	A	A	A	A	A	A	A	A
BS00071346_51	1392	chr2B	249198120	249198220	G	G	G	G	G	G	G	G	G	A	G	G	G	G	G	G	G	G	G	G	A	G	G	G	G	G	A	G	G	G	G	A	G	G	G	G	R	A	G	G	A	G	G	G	G
BS00071452_51	1393	chr6B	508177153	508177253	A	A	A	A	A	A	A	A	G	A	A	A	A	A	A	A	A	A	A	A	A	A	A	G	A	A	A	A	A	A	A	A	A	A	A	A	A	A	G	A	A	A	A	A	A
BS00071660_51	1394	chr2A	751008311	751008411	G	G	G	G	G	G	G	G	G	G	G	G	G	G	A	G	G	G	G	A	G	G	G	G	G	G	G	G	G	G	A	G	G	G	G	G	G	G	G	G	G	G	G	G	G
BS00071755_51	1395	chr2D	15115131	15115231	G	G	G	R	G	A	A	G	G	A	G	G	A	A	A	G	A	A	A	A	G	A	A	A	A	G	G	A	G	G	G	G	A	A	G	G	G	G	G	A	G	G	G	G	A
BS00072265_51	1396	chr6B	5526774	5526874	A	A	A	A	A	A	A	A	A	A	A	A	A	A	A	A	A	A	A	A	A	A	A	A	A	A	A	A	A	A	A	A	A	A	A	A	A	A	A	A	A	A	A	A	A
BS00072387_51	1397	chr6B	3884367	3884467	G	G	G	G	G	G	G	G	G	G	G	G	G	G	G	G	G	G	R	G	G	G	G	G	G	G	G	G	G	G	G	G	G	G	G	G	G	G	G	G	G	G	G	G	G
BS00072464_51	1398	chr5D	49021272	49021372	A	A	A	A	A	A	A	A	A	A	A	A	A	A	A	A	A	A	A	A	A	A	A	A	A	A	A	A	A	A	A	A	A	A	A	A	A	A	A	A	A	A	A	A	A
BS00072686_51	1399	chr1A	313161446	313161546	A	A	A	G	A	G	A	A	A	A	A	A	A	A	A	A	A	A	A	A	A	A	A	A	A	A	A	A	G	A	A	A	A	A	G	A	A	A	A	A	A	A	A	A	A
BS00073116_51	1400	chr5D	546864019	546864119	G	G	G	G	G	A	A	G	A	A	G	G	G	A	A	G	A	A	A	A	G	A	G	G	G	A	G	A	A	A	A	G	A	G	A	A	A	G	G	G	G	A	A	A	A
BS00073906_51	1401	chr1B	7457472	7457555	A	A	A	A	A	A	A	A	G	A	A	A	A	A	A	A	A	A	A	A	A	A	A	G	A	A	A	A	A	A	A	A	A	A	A	A	A	A	G	A	A	A	A	A	A
BS00074091_51	1402	chr2B	765897805	765897905	G	G	G	G	G	G	G	G	A	G	G	G	G	G	A	G	G	G	G	G	G	G	G	G	G	G	A	A	G	A	G	G	G	A	G	G	G	G	G	G	A	G	G	G	G
BobWhite_c1093_494	1403	0	0	0	G	A	A	A	A	A	A	A	A	A	A	G	A	A	A	A	G	G	A	G	G	A	A	A	G	G	A	A	A	A	A	G	A	G	A	G	G	G	G	G	G	A	G	G	A
BS00074947_51	1404	chr6B	191538369	191538469	A	A	A	A	A	A	G	A	A	A	G	A	G	A	A	A	G	G	A	A	A	A	A	G	A	A	A	A	A	A	A	A	G	G	A	A	A	A	G	A	A	G	A	A	G
BS00075303_51	1405	chr2B	24091935	24092035	A	G	G	A	G	G	A	A	G	G	A	G	G	A	G	A	A	A	G	A	A	A	A	A	A	A	A	A	A	G	G	G	A	A	A	A	A	G	A	A	G	A	G	G	G
BobWhite_c2053_182	1406	0	0	0	A	G	A	A	G	G	G	A	A	A	G	G	G	R	A	A	G	G	A	A	G	G	A	G	A	A	A	A	G	G	A	A	G	G	A	A	A	A	G	A	A	G	A	A	G
BS00075897_51	1407	chr7D	5183742	5183842	G	G	G	G	G	G	G	G	G	G	G	G	G	G	G	G	G	G	G	A	G	A	A	A	A	A	A	A	A	A	A	A	A	A	A	A	A	G	A	A	A	A	A	A	A
BobWhite_c20553_364	1408	0	0	0	G	G	G	G	G	G	G	G	G	G	G	G	G	G	G	G	G	G	G	A	G	A	A	A	A	A	A	A	A	A	A	A	A	A	A	A	A	G	A	A	A	A	A	A	A
BS00076042_51	1409	chr2B	732343504	732343604	R	R	G	R	R	R	R	R	A	R	R	R	A	A	A	R	R	G	A	A	R	R	A	R	A	R	R	A	G	A	A	R	A	G	R	R	G	R	G	A	R	G	G	R	A
BS00076256_51	1410	chr5A	439419094	439419194	A	A	A	A	G	G	G	G	G	A	G	G	G	G	G	A	G	G	G	G	A	A	G	A	G	A	G	G	G	G	G	G	G	G	G	G	G	G	A	G	G	G	A	A	A
BS00076259_51	1411	chr4B	53598826	53598926	A	G	R	A	A	G	G	G	A	A	A	A	G	G	G	G	G	G	A	G	A	A	G	G	G	G	A	G	G	A	G	G	G	G	G	A	A	A	A	A	G	G	G	A	G
BS00076394_51	1412	chr1B	583091695	583091795	A	A	A	A	A	A	A	A	A	A	A	A	A	A	G	A	A	A	A	G	A	A	A	A	A	A	A	G	A	A	G	A	G	G	G	A	A	G	A	A	R	A	A	A	A
BS00076481_51	1413	chr6B	130945035	130945135	G	G	G	G	G	G	G	G	G	G	G	G	G	G	G	G	G	G	G	G	G	G	G	G	G	G	G	G	G	G	G	G	G	G	G	G	G	G	A	G	G	G	G	G	G
BS00076630_51	1414	chr3A	532663184	532663284	G	G	G	G	G	G	G	G	G	G	G	G	G	G	G	G	G	G	G	A	G	G	G	G	G	G	A	G	G	G	R	G	A	A	R	G	G	A	G	G	G	G	G	A	G
BS00076743_51	1415	chr7A	545056339	545056439	G	G	G	A	G	G	G	G	G	G	G	G	G	A	G	G	G	G	A	G	G	G	A	G	A	G	A	G	G	G	G	G	G	G	A	G	G	G	G	G	G	G	G	G	G
BS00077462_51	1416	chr2B	13758069	13758168	A	A	A	A	A	A	A	A	A	A	A	A	A	A	G	G	A	A	A	R	A	A	A	G	A	G	A	A	A	A	A	A	R	G	R	A	A	A	A	A	G	A	A	G	A
BS00077642_51	1417	chr2B	20373334	20373434	G	G	G	A	G	G	G	G	G	G	G	G	G	A	G	G	G	G	G	G	G	A	A	G	A	G	G	G	A	G	G	G	G	G	G	G	G	A	G	A	G	G	G	G	G
BS00077664_51	1418	chr4A	714730685	714730785	G	G	G	G	G	G	G	G	G	G	G	G	G	G	G	G	G	G	A	G	G	G	A	G	G	G	G	G	G	G	G	G	G	G	G	G	G	G	G	G	G	G	G	G	G
BS00077716_51	1419	chr4A	597693165	597693265	G	G	G	G	G	G	G	G	G	G	G	G	G	G	A	G	G	G	A	G	G	G	G	G	G	G	G	G	G	G	G	G	A	G	A	G	G	G	G	G	G	G	G	G	A
BS00078092_51	1420	chr3A	750710862	750710962	A	A	G	G	A	A	A	A	A	A	A	A	A	A	R	A	A	A	A	A	A	A	A	A	A	A	A	A	A	A	G	A	A	G	A	A	A	G	A	A	A	A	A	A	A
BS00078124_51	1421	chr6A	617182650	617182750	G	G	G	G	G	G	G	G	A	G	G	G	G	G	A	G	G	G	G	A	G	G	G	G	G	G	G	G	G	G	G	G	R	A	G	G	G	G	G	G	A	G	G	G	G
BS00078214_51	1422	chr6A	607452475	607452575	A	G	A	A	A	A	A	A	A	A	A	G	A	G	G	G	A	A	G	A	A	G	A	A	A	A	A	A	G	G	A	A	A	A	G	A	G	A	G	A	A	A	A	A	A
BS00078506_51	1423	chr2B	210842736	210842836	A	A	A	A	A	A	A	A	A	G	A	A	A	A	A	A	A	A	A	A	G	A	A	A	A	A	A	A	A	A	A	G	A	A	A	A	R	A	A	A	G	A	A	A	R
BS00078532_51	1424	chr3A	750710689	750710789	G	G	A	A	G	A	G	G	G	G	G	G	G	G	A	G	G	G	G	G	G	G	G	G	G	G	G	G	G	G	A	G	G	A	G	G	G	A	G	G	G	G	G	G	G
BS00078572_51	1425	chr5A	69819056	69819156	A	G	A	G	R	R	R	A	G	G	G	R	R	G	A	G	G	G	A	A	A	G	R	G	R	G	R	R	R	A	A	R	A	A	A	A	R	A	R	A	G	R	G	A	G
BS00078678_51	1426	chr6A	612330385	612330485	A	R	G	G	R	A	A	A	A	R	A	R	G	R	G	R	A	A	G	G	A	R	R	A	R	G	A	A	A	R	R	A	G	G	G	A	A	A	R	R	A	A	A	A	A
BS00078745_51	1427	chr2A	34652164	34652264	G	G	G	A	G	G	G	G	G	G	G	G	G	G	G	G	G	G	G	A	G	A	A	A	A	A	A	A	A	A	A	A	A	A	A	A	A	G	A	A	A	A	A	A	A
BS00078925_51	1428	chr2A	540773106	540773206	G	G	G	G	G	G	G	G	G	G	G	G	G	G	G	G	G	G	G	A	G	A	A	A	A	A	A	A	A	A	A	A	A	A	A	A	A	G	A	A	A	A	A	A	A
BobWhite_c20714_63	1429	chr7A	263727608	263727708	G	G	G	G	G	G	G	G	G	G	G	G	G	G	G	G	G	G	G	A	G	A	A	A	A	A	A	A	A	A	A	A	A	A	A	A	A	G	A	A	A	A	A	A	A
BS00079200_51	1430	chr5A	535012484	535012584	G	G	G	G	G	G	G	G	G	G	G	G	G	G	G	G	G	G	G	G	G	G	G	G	G	G	G	G	G	G	G	G	G	G	G	G	G	G	G	G	G	G	G	G	G
BS00079676_51	1431	chr5D	546652067	546652167	R	R	R	R	R	G	G	R	G	G	R	R	R	G	G	R	G	G	G	A	R	A	R	R	R	A	R	A	A	A	A	R	A	R	A	A	A	R	R	R	R	R	A	A	A
BS00080044_51	1432	chr6A	612293389	612293470	G	G	G	A	G	G	G	G	G	G	G	G	A	G	G	G	G	G	G	A	G	G	A	G	A	G	G	G	G	G	A	G	A	G	A	G	G	G	G	G	G	G	G	G	G
BS00080180_51	1433	chr3D	2627466	2627553	G	G	G	G	G	G	G	G	G	G	G	G	G	A	G	G	G	G	A	G	G	G	A	G	G	G	G	G	G	G	G	G	G	G	A	G	G	G	G	A	G	G	G	G	G
BS00080399_51	1434	chr6A	606767987	606768087	A	G	A	A	A	A	A	A	A	A	A	G	A	G	G	G	A	A	G	A	A	G	A	A	A	A	A	A	G	G	A	A	A	A	G	A	G	A	G	A	A	A	A	A	A
BS00080751_51	1435	chr2A	718355354	718355454	A	A	A	G	A	A	A	A	G	G	A	A	A	A	G	A	A	A	G	A	A	A	A	A	A	A	A	A	A	A	G	A	A	A	G	A	A	A	A	A	G	A	A	G	A
BS00080752_51	1436	chr2A	718355388	718355488	G	G	G	A	G	G	G	G	G	A	G	G	G	G	A	G	G	G	A	G	G	G	G	G	G	G	G	G	G	G	G	G	G	G	G	G	G	G	G	G	R	G	G	G	G
BobWhite_c20952_105	1437	chr2A	703709444	703709543	A	A	R	G	A	A	A	A	G	G	G	A	A	G	G	A	G	A	G	G	A	A	G	A	G	A	G	G	A	A	G	G	A	G	G	A	R	A	A	G	G	G	G	A	G
BS00080927_51	1438	chr4A	702039421	702039521	G	G	G	G	G	G	G	G	G	G	G	G	G	G	A	G	G	G	A	A	G	G	A	G	A	A	G	A	G	A	G	G	A	G	G	G	G	G	G	G	A	G	G	G	G
BS00081109_51	1439	chr2B	734265143	734265243	A	A	A	G	A	A	G	A	G	A	A	A	G	G	G	A	A	A	G	G	A	G	G	A	G	A	G	G	A	G	G	A	G	A	G	A	A	A	A	G	G	A	A	R	G
BS00081335_51	1440	chr4B	636779020	636779120	A	A	A	A	A	A	A	G	A	A	A	A	G	A	A	A	A	A	A	A	A	A	A	A	A	A	A	A	A	A	A	G	G	A	A	A	A	A	A	A	A	A	A	A	G
BS00081886_51	1441	chr5B	703096677	703096777	G	A	G	G	G	G	G	G	G	G	G	A	G	G	G	G	G	G	A	G	G	A	A	G	G	G	A	G	G	A	A	G	A	G	A	A	A	G	G	G	A	G	G	G	A
BobWhite_c21075_174	1442	chr3A	69492947	69493042	G	G	G	G	G	G	G	G	G	G	G	G	G	G	G	G	G	G	G	A	G	A	A	A	A	A	A	A	A	A	A	A	A	A	A	A	A	G	A	A	A	A	A	A	A
BS00082268_51	1443	chr7A	15689295	15689395	G	G	G	G	G	G	G	G	G	A	A	G	G	A	G	G	A	A	A	G	G	G	A	G	A	G	G	A	G	G	G	G	G	G	G	A	G	G	G	A	G	G	G	G	G
BS00083507_51	1444	chr5A	461490232	461490322	G	G	G	G	G	G	G	G	G	G	G	G	G	G	G	G	G	G	G	G	G	G	A	G	A	G	G	G	G	G	G	G	G	G	G	G	G	G	G	G	G	G	G	G	G
BobWhite_c21589_200	1445	chr3A	660235182	660235282	A	A	A	A	A	A	A	G	A	A	A	G	G	A	G	A	A	G	A	G	A	A	A	A	G	G	A	A	A	A	G	A	A	G	A	A	A	A	G	A	A	A	A	A	A
BS00084580_51	1446	chr5A	396223809	396223909	A	A	A	A	G	G	G	A	A	A	A	G	A	A	A	A	A	A	A	A	A	A	G	A	G	A	A	A	G	A	A	G	A	A	A	A	G	A	G	A	A	G	A	A	A
BobWhite_c2167_214	1447	chr4A	266961788	266961888	G	G	G	G	G	G	G	G	G	G	G	G	G	G	G	G	G	G	G	A	G	A	A	A	A	A	A	A	A	A	A	A	A	A	A	A	A	G	A	A	A	A	A	A	A
BS00085191_51	1448	chr5D	562094443	562094543	G	G	G	G	A	A	G	G	A	A	G	G	G	A	G	G	A	A	A	A	A	A	G	A	G	A	G	A	A	A	A	A	A	A	G	A	A	G	G	A	G	A	A	G	A
BobWhite_c2179_1476	1449	chr4A	737288454	737288554	R	G	A	A	A	G	A	G	G	G	G	G	R	G	A	R	G	G	G	G	G	A	G	A	G	G	G	G	G	G	G	A	G	A	A	G	G	R	G	G	G	G	A	G	G
BS00085610_51	1450	chr5D	562652206	562652306	A	A	A	A	G	G	A	A	G	G	A	A	A	G	A	A	G	G	G	G	G	G	A	G	A	G	A	G	G	G	G	G	G	G	A	G	G	A	A	G	A	G	G	A	G
BS00085688_51	1451	chr6B	705158958	705159058	A	G	A	R	A	A	A	G	G	A	A	G	A	A	G	A	A	A	G	G	A	G	A	A	A	A	G	G	A	G	G	G	A	A	G	A	G	G	A	A	A	A	G	A	A
BS00085890_51	1452	chr5B	513325986	513326086	G	A	A	A	A	A	A	G	A	G	G	A	A	A	A	A	A	A	G	A	G	A	A	A	A	A	G	G	A	A	A	A	A	A	A	A	A	G	G	A	A	A	A	A	G
BS00086180_51	1453	chr2B	742465895	742465995	G	G	G	A	G	G	A	G	A	G	G	G	A	A	A	G	G	G	A	A	G	A	A	G	A	G	A	A	G	A	A	G	A	G	A	G	G	G	G	A	A	G	G	G	A
BS00086227_51	1454	chr2A	740361389	740361489	R	R	G	G	R	R	G	R	A	G	R	R	A	A	A	R	G	G	A	A	R	G	A	R	A	R	A	A	R	A	A	R	A	G	A	G	R	R	R	A	A	G	G	R	A
BS00086228_51	1455	chr2A	740361380	740361480	G	G	G	A	G	G	A	G	A	G	G	G	A	A	A	G	G	G	A	A	G	A	A	G	A	G	A	A	G	A	A	G	A	G	A	G	G	G	G	A	A	G	G	G	A
BS00086676_51	1456	chr2B	730998423	730998523	G	G	G	A	G	G	A	G	A	G	G	G	A	A	A	G	G	G	A	A	G	A	A	G	A	G	A	A	G	A	A	G	A	G	A	G	G	G	G	A	A	G	G	G	A
BS00086964_51	1457	chr6B	492193476	492193576	G	G	G	G	G	G	G	G	A	G	G	G	G	G	G	G	G	G	G	G	G	G	G	A	G	G	G	G	G	G	G	G	G	G	G	G	G	G	A	G	G	G	G	G	G
BobWhite_c21896_186	1458	chr7A	88987929	88988027	A	G	A	A	G	A	A	A	A	A	A	A	A	A	A	G	A	A	A	A	A	G	A	G	A	A	A	A	A	A	A	A	A	R	G	A	G	A	A	A	A	A	G	A	A
BS00087798_51	1459	chr6B	508185420	508185520	G	G	G	G	G	G	G	G	R	G	G	G	G	G	G	G	G	G	G	R	G	R	R	A	R	R	R	R	R	R	R	R	R	R	R	R	R	G	A	R	R	R	R	R	R
BS00088587_51	1460	chr5D	546689902	546690002	A	A	A	A	A	G	G	A	G	G	A	A	A	G	G	A	G	G	G	G	A	G	A	A	A	G	A	G	G	G	G	A	G	A	G	G	G	A	A	A	A	G	G	G	G
BS00088592_51	1461	chr5B	689995549	689995649	A	A	A	A	A	A	A	A	G	G	A	A	A	A	A	A	G	A	A	A	A	A	A	A	A	A	G	G	A	A	A	G	A	A	A	A	A	A	A	A	A	G	A	A	A
BS00090128_51	1462	chr2A	569585018	569585118	A	A	A	A	A	A	A	A	A	A	A	A	A	A	A	A	A	A	A	A	A	A	A	A	A	A	A	A	A	A	A	A	G	A	G	A	A	A	A	A	A	A	A	A	A
BS00090129_51	1463	chr2A	569584780	569584880	A	A	A	A	A	A	A	A	A	A	A	A	A	A	A	A	A	A	A	A	A	A	A	A	A	A	A	A	A	A	A	A	G	A	G	A	A	A	A	A	A	A	A	A	A
BS00090405_51	1464	chr3A	487457745	487457845	A	A	A	A	A	G	A	A	A	A	A	A	A	A	A	A	A	A	A	A	A	A	G	A	G	A	A	G	A	A	A	A	A	A	A	A	A	A	A	A	A	A	A	A	A
BS00090411_51	1465	chr5B	700330377	700330477	G	G	G	G	G	G	G	G	R	G	G	G	G	G	G	G	R	G	G	G	G	G	G	G	G	G	G	G	G	G	G	A	G	G	G	G	G	G	G	G	G	R	G	G	G
BS00090746_51	1466	chr7A	691258264	691258364	G	G	G	G	G	G	G	G	G	G	G	G	G	G	G	G	G	G	G	G	G	G	G	G	G	G	G	G	A	G	A	G	G	G	G	G	G	G	G	G	G	G	G	G	G
BS00091104_51	1467	chr7A	142648189	142648289	G	A	A	A	G	A	G	G	G	G	G	G	G	G	G	A	A	A	A	G	G	G	G	G	G	A	A	G	G	A	G	G	G	G	G	G	G	A	G	G	G	A	A	G	G
BS00091518_51	1468	chr5B	6648497	6648597	G	G	G	G	G	G	G	G	G	G	G	G	G	G	G	G	G	G	A	G	G	A	G	G	G	G	A	G	A	G	G	G	G	G	G	G	G	G	G	A	A	G	G	G	G
BS00091539_51	1469	0	0	0	G	A	G	G	G	G	G	G	G	G	G	A	G	A	A	A	G	G	A	G	G	A	G	G	G	G	G	G	A	A	G	G	G	G	A	G	A	G	A	G	G	G	G	G	G
BS00092233_51	1470	chr5B	690703710	690703810	G	G	G	G	G	G	G	G	A	A	G	G	G	G	G	G	A	G	G	G	G	G	G	G	G	G	A	A	G	G	G	A	G	G	G	G	G	G	G	G	G	A	G	G	G
BS00092234_51	1471	chr5B	690703630	690703730	G	G	G	G	G	G	G	G	A	A	G	G	G	G	G	G	A	G	G	G	G	G	G	G	G	G	A	A	G	G	G	A	G	G	G	G	G	G	G	G	G	A	G	G	G
BS00093327_51	1472	chr1A	1336871	1336971	G	G	A	A	G	A	A	G	A	A	G	A	A	A	A	A	A	A	A	A	G	G	A	A	A	A	G	A	G	G	A	A	A	A	A	G	A	G	G	A	A	A	G	G	A
BS00093336_51	1473	0	0	0	G	A	G	A	A	A	G	G	G	G	G	A	R	G	G	G	G	G	G	A	G	G	G	G	G	G	G	A	A	A	A	G	A	G	G	G	A	G	G	A	A	G	G	G	A
BS00093844_51	1474	chr6A	606972858	606972958	A	G	A	A	A	A	A	A	A	A	A	G	A	G	G	G	A	A	G	A	A	G	A	A	A	A	A	A	G	G	A	A	A	A	G	A	G	A	G	A	A	A	A	A	A
BS00093992_51	1475	chr2B	595126879	595126979	A	G	G	G	A	A	A	A	G	G	A	A	A	A	A	G	A	A	A	G	A	G	A	G	A	G	A	G	A	A	G	G	G	G	A	A	G	A	A	A	A	A	G	A	A
BS00094330_51	1476	0	0	0	A	A	A	G	A	A	G	A	G	A	A	A	G	G	G	A	A	A	G	G	A	G	G	A	G	A	G	G	A	G	G	A	G	A	G	A	A	A	A	G	G	A	A	A	G
BS00094584_51	1477	chr6B	718775187	718775287	G	A	A	A	G	A	G	A	A	A	G	A	G	G	A	A	G	G	G	A	A	A	G	A	G	A	A	A	A	A	A	A	A	A	A	G	A	A	G	G	A	G	A	G	G
BobWhite_c22580_115	1478	chr4A	684586953	684587053	G	A	A	G	G	A	A	G	A	G	G	A	A	A	A	A	A	A	A	A	A	G	A	A	A	A	G	A	G	A	A	A	A	A	A	G	G	G	A	A	A	A	A	G	A
BS00096297_51	1479	chr6A	18706527	18706627	A	A	A	G	A	A	A	G	A	A	A	A	A	A	A	A	A	A	G	G	A	A	A	A	A	A	A	A	A	A	G	A	G	G	G	A	G	A	A	A	A	A	A	A	G
BS00096547_51	1480	chr1D	52358087	52358187	A	A	G	G	A	A	G	G	A	A	A	A	G	A	G	A	A	A	A	G	A	A	A	G	A	G	A	G	A	A	A	A	G	G	G	A	A	G	A	A	G	A	A	A	A
BS00098103_51	1481	chr6A	60431382	60431482	A	A	G	A	A	A	G	A	G	G	G	A	G	G	A	A	G	G	G	G	A	A	G	G	G	A	A	A	A	A	G	G	G	G	G	A	A	A	A	A	A	G	A	A	G
BS00098292_51	1482	chr5B	612682909	612683009	A	G	G	A	G	G	A	A	A	G	A	G	A	A	G	G	A	A	A	G	A	A	A	G	G	G	G	A	G	A	G	G	G	G	G	A	G	G	G	G	G	G	G	A	A
BS00099128_51	1483	chr2D	470216969	470217069	G	G	G	G	G	G	G	A	G	G	G	G	A	G	G	G	G	G	G	A	G	A	A	A	A	A	A	A	A	A	A	A	A	A	A	A	A	G	A	A	A	A	A	A	A
BobWhite_c22752_182	1484	chr5B	712905736	712905836	G	G	G	G	A	A	G	G	A	A	G	G	G	A	G	G	A	A	A	A	A	A	G	A	G	A	G	A	A	A	A	A	A	A	G	A	A	G	G	A	G	A	A	G	A
BS00099407_51	1485	chr6A	613257206	613257306	A	A	A	A	A	A	A	A	A	G	A	A	A	A	A	A	A	A	A	A	A	A	G	A	G	A	A	A	A	A	A	A	A	A	A	A	A	A	A	A	A	A	A	A	A
BS00099497_51	1486	chr6B	506726528	506726628	A	A	A	A	A	A	A	A	G	A	A	A	A	A	A	A	A	A	A	A	A	A	A	G	A	A	A	A	A	A	A	A	A	A	A	A	A	A	G	A	A	A	A	A	A
BS00099498_51	1487	chr6A	454944962	454945062	A	A	A	A	A	A	A	A	G	A	A	A	A	A	A	A	A	A	A	A	A	A	A	G	A	A	A	A	A	A	A	A	A	A	A	A	A	A	G	A	A	A	A	A	A
BS00099738_51	1488	chr3B	759168631	759168731	A	A	A	A	R	G	A	A	G	G	G	A	A	G	G	A	G	G	G	A	A	A	G	A	G	A	G	A	A	A	A	A	A	A	A	A	A	A	A	G	A	A	A	G	A
BS00099879_51	1489	chr6A	608074400	608074500	G	A	G	G	G	G	G	G	G	G	G	A	G	A	A	A	G	G	A	G	G	A	G	G	G	G	G	G	A	A	G	G	G	G	A	G	A	G	A	G	G	G	G	G	G
BS00100071_51	1490	chr2D	595439904	595440004	A	A	A	A	A	A	A	A	A	A	A	A	A	A	A	A	A	A	A	A	A	A	A	A	A	A	A	A	A	A	A	A	A	A	A	A	A	A	A	G	A	A	A	A	G
BS00100183_51	1491	chr5B	15321614	15321708	G	G	G	G	G	G	G	G	G	G	G	G	A	G	A	G	G	G	G	G	G	G	G	G	G	G	A	G	G	A	G	G	A	G	A	G	A	G	G	G	R	G	G	G	A
BS00100185_51	1492	chr5A	14844440	14844540	G	G	G	G	G	G	G	G	G	G	G	G	G	G	A	G	G	G	G	G	G	G	G	G	G	G	G	G	G	G	G	G	G	G	G	G	G	G	G	G	G	G	G	G	G
BS00100310_51	1493	chr6A	23852191	23852291	G	G	G	G	R	G	G	G	G	G	G	R	G	G	G	R	G	G	G	G	G	A	G	G	G	A	G	G	A	A	A	G	G	G	G	G	G	G	G	G	G	G	A	G	G
BobWhite_c23044_279	1494	chr7A	670764902	670764983	A	G	A	G	A	A	A	G	A	A	A	G	A	G	A	G	A	A	A	G	A	A	G	A	G	A	G	A	G	A	G	A	G	G	A	A	G	A	A	G	G	A	G	A	A
BS00101333_51	1495	chr2B	24910480	24910580	A	A	A	A	A	A	A	A	A	A	A	A	A	A	G	A	A	A	A	A	A	A	A	A	A	A	A	A	A	A	A	A	A	A	A	A	A	G	A	A	G	A	A	A	A
BS00102481_51	1496	0	0	0	G	G	G	G	G	G	G	A	G	G	G	G	A	G	G	G	G	G	G	G	G	G	G	G	G	G	G	G	G	G	G	A	A	G	G	G	G	G	G	G	G	G	G	G	A
BS00102708_51	1497	0	0	0	R	R	A	A	A	A	A	R	G	A	A	A	R	A	R	A	A	A	A	A	R	A	A	A	A	A	R	R	R	G	A	A	A	G	R	A	G	A	A	A	R	A	A	R	G
BS00104177_51	1498	chr3A	742470023	742470120	A	A	A	A	A	A	A	A	A	A	A	A	A	A	A	A	A	A	A	A	A	A	A	A	A	A	A	A	A	A	G	A	A	A	G	A	A	A	A	A	A	A	A	A	A
BobWhite_c23141_92	1499	chr4A	637923010	637923107	G	G	G	G	G	G	G	G	G	G	G	G	G	G	G	G	G	G	G	G	G	G	G	G	G	G	G	G	G	G	G	G	G	G	G	G	G	G	G	G	G	G	G	G	G
BS00105022_51	1500	chr5A	35632475	35632572	A	A	A	A	A	A	G	A	A	A	A	A	R	A	G	G	A	A	A	A	A	A	A	A	A	G	A	A	A	A	A	A	A	A	A	A	A	G	A	A	A	A	A	A	A
BS00105036_51	1501	chr2B	18178503	18178600	G	G	G	A	G	G	G	G	G	G	G	G	G	G	G	G	G	G	G	G	G	A	A	G	A	G	G	G	A	G	G	G	G	G	G	G	A	G	G	A	G	G	G	G	G
BS00105409_51	1502	chr2B	655014278	655014378	G	G	G	G	G	G	G	G	G	G	G	G	R	A	A	G	G	G	G	G	G	G	A	G	G	G	G	G	G	G	G	G	G	A	G	G	G	G	G	G	G	G	G	G	G
BS00105913_51	1503	chr6A	13071702	13071802	A	A	G	A	A	A	A	A	A	A	A	A	G	A	G	A	A	A	A	G	A	G	G	G	G	G	G	G	G	G	G	G	G	G	G	G	G	A	G	G	G	G	G	G	G
BS00106043_51	1504	chr5B	27459998	27460098	A	A	A	A	A	A	A	A	A	A	A	A	A	A	A	A	A	A	A	A	A	A	A	G	A	A	A	A	A	A	A	A	A	A	A	A	A	A	A	A	A	A	A	A	A
BS00106143_51	1505	chr4B	604204002	604204102	A	G	A	A	A	G	G	A	R	A	A	G	G	A	A	G	G	G	A	A	G	A	A	G	A	G	A	G	A	A	A	G	A	A	A	A	A	A	G	A	A	G	G	A	G
BobWhite_c23305_1192	1506	chr3D	551998498	551998598	A	A	A	G	A	G	G	A	G	G	A	G	G	A	G	G	A	A	G	A	G	G	G	A	A	G	G	A	G	G	A	A	A	G	G	G	G	A	A	G	G	A	A	A	G
BS00106726_51	1507	chr3B	694322932	694323032	A	A	R	G	A	G	A	G	A	A	A	G	G	A	G	A	A	G	A	G	A	A	A	A	G	G	A	A	A	A	G	A	A	R	A	A	A	A	G	A	G	A	A	A	A
BS00107284_51	1508	chr5A	691977421	691977521	A	A	A	A	A	A	A	A	A	A	A	A	A	A	A	A	A	A	A	G	A	G	G	G	G	G	G	G	G	G	G	G	G	G	G	G	G	A	G	G	G	G	G	G	G
BS00107889_51	1509	chr6D	455736155	455736255	A	A	A	A	A	A	A	A	G	A	A	A	A	A	A	A	A	G	A	A	A	A	A	A	A	A	A	A	G	A	A	A	A	A	A	A	A	A	A	A	A	A	A	A	G
BS00108058_51	1510	chr1B	15439229	15439329	A	A	G	R	A	A	A	A	G	G	G	A	A	G	G	A	G	G	G	A	A	G	G	G	G	G	G	G	G	G	R	G	A	A	G	G	G	A	G	G	G	G	G	A	G
BS00108106_51	1511	0	0	0	G	G	G	G	G	G	G	A	G	G	G	G	G	G	G	G	G	G	G	A	G	G	G	G	G	G	G	G	G	G	G	G	A	A	G	G	G	A	G	A	G	G	G	A	A
BS00108351_51	1512	chr1A	9980721	9980821	A	A	G	G	A	G	G	A	G	G	A	G	G	G	G	G	G	G	G	G	A	A	G	G	G	G	A	G	A	A	G	G	G	G	G	A	G	A	A	G	G	G	A	A	G
BS00108381_51	1513	chr6B	130829848	130829948	G	G	G	G	G	G	G	G	G	G	G	G	G	G	G	G	G	G	G	G	G	G	G	G	G	G	G	G	G	G	G	G	G	G	G	G	G	G	A	G	G	G	G	G	G
BS00108775_51	1514	chr2A	718722609	718722706	G	G	G	A	G	G	G	G	G	A	G	G	G	G	A	G	G	G	A	G	G	G	G	G	G	G	G	G	G	G	G	G	G	G	G	G	G	G	G	G	R	G	G	G	G
BS00109445_51	1515	chr7D	625596452	625596552	A	G	R	A	A	G	G	A	A	A	A	G	A	A	G	G	A	A	A	A	A	A	A	G	A	A	G	A	A	A	A	G	A	A	A	A	A	A	A	A	A	A	G	A	A
BS00109808_51	1516	chr3B	75959168	75959268	G	G	G	G	G	G	G	G	G	G	G	G	G	G	G	G	G	G	G	A	G	A	A	A	A	A	A	A	A	A	A	A	A	A	A	A	A	G	A	A	A	A	A	A	A
BS00110015_51	1517	chr6A	448228914	448229014	G	G	G	G	G	G	G	G	A	G	G	G	G	G	G	G	G	G	G	G	G	G	G	A	G	G	G	G	G	G	G	G	G	G	G	G	G	G	A	G	G	G	G	G	G
BobWhite_c23763_350	1518	chr1A	28361176	28361276	A	A	A	A	A	A	A	A	A	A	A	A	A	A	A	A	A	A	A	A	A	A	A	A	A	A	A	A	A	A	A	A	A	A	A	A	A	A	A	A	A	A	A	A	A
BS00110399_51	1519	chr5D	49020959	49021059	A	A	A	G	A	A	A	A	A	A	A	A	G	A	G	A	A	A	A	A	A	A	A	A	A	A	A	A	A	A	A	A	A	A	A	A	A	G	A	A	A	A	A	A	A
BS00110452_51	1520	chr3A	487854464	487854564	A	A	A	A	A	G	A	A	A	A	A	A	A	A	A	A	A	A	A	A	A	A	G	A	G	A	A	G	A	A	A	A	A	A	A	A	A	A	A	A	A	A	A	A	A
BS00110615_51	1521	chr7A	118574342	118574442	A	A	A	A	A	G	A	A	A	A	A	A	A	A	A	A	A	A	G	A	A	A	A	A	A	A	G	A	A	A	A	A	A	A	A	A	A	A	A	A	A	A	A	A	A
BS00110721_51	1522	chr2B	734050170	734050270	G	G	G	A	G	G	A	G	G	G	G	G	A	A	A	G	G	G	A	A	G	A	A	G	A	G	A	G	G	A	A	G	A	G	A	G	R	G	G	A	A	G	G	G	A
BS00110953_51	1523	chr5D	547527357	547527457	G	G	G	G	G	A	A	G	A	A	G	G	G	A	A	A	A	R	A	A	G	A	G	G	G	A	G	A	A	A	A	G	A	G	A	A	A	G	G	G	G	A	A	A	A
BobWhite_c23887_53	1524	0	0	0	A	G	A	G	A	A	G	A	G	A	G	G	A	G	G	A	A	G	G	G	G	A	A	G	G	G	A	A	A	G	A	G	G	G	A	A	A	A	A	A	A	G	A	A	A
BS00111217_51	1525	chr1D	452478522	452478622	G	G	G	G	G	G	G	G	G	G	G	G	G	G	G	G	G	G	G	A	G	A	A	A	A	A	A	A	A	A	A	A	A	A	A	A	A	G	A	A	A	A	A	A	A
BS00111399_51	1526	chr6B	163951004	163951104	G	G	G	G	G	G	A	G	G	G	A	G	A	G	G	G	A	A	G	G	G	G	G	A	G	G	G	G	G	G	G	G	A	A	G	G	G	G	A	G	G	A	G	G	A
CAP11_c1500_171	1527	chr1A	581543260	581543360	G	G	G	G	G	G	G	G	G	A	G	G	G	G	A	G	G	G	G	G	G	G	G	G	G	G	G	G	G	G	G	A	A	G	A	G	G	G	G	G	G	G	G	G	G
CAP11_c1594_271	1528	chr6A	17638421	17638522	G	G	G	G	G	G	G	A	G	G	G	G	G	G	G	G	G	G	A	A	G	G	G	G	G	G	G	G	G	G	A	G	A	A	A	G	A	G	G	G	G	G	G	G	A
CAP11_c1716_97	1529	chr1B	130937525	130937618	G	G	G	A	G	G	G	G	G	A	A	G	G	A	G	G	A	G	G	G	G	G	G	G	G	G	G	A	G	G	G	G	G	G	G	G	G	G	G	G	G	A	G	G	A
CAP11_c181_202	1530	chr4B	667612660	667612760	G	A	A	G	A	A	G	G	A	G	G	A	A	G	A	A	G	G	A	G	A	A	G	G	G	G	G	G	A	A	A	A	G	G	A	A	G	G	G	A	A	G	A	G	G
CAP11_c2542_147	1531	chr6B	24915717	24915817	A	G	A	A	G	G	G	A	G	G	A	A	A	G	A	G	G	G	G	A	G	G	G	G	A	G	A	A	G	G	G	G	G	G	G	A	A	A	A	G	A	G	G	A	G
CAP11_c2623_196	1532	chr5A	677160729	677160829	A	A	G	A	G	G	A	A	A	A	A	A	G	A	G	G	A	G	A	A	G	G	A	G	G	G	A	G	G	A	A	G	A	A	A	A	A	G	A	A	A	A	G	A	A
BobWhite_c24194_255	1533	chr3A	32150078	32150178	G	A	G	A	G	G	A	G	A	G	A	A	G	A	G	G	G	A	A	A	A	G	G	A	A	A	G	G	G	A	G	A	A	A	G	G	G	G	G	G	G	A	G	G	G
CAP11_c5182_188	1534	chr4A	744433267	744433367	G	G	A	G	G	G	G	G	G	G	G	G	G	G	G	A	G	G	G	G	G	G	G	G	G	G	G	G	G	G	G	A	G	G	G	G	G	G	G	G	G	G	A	G	G
CAP11_c5372_271	1535	chr6D	465742709	465742807	G	R	A	R	A	G	G	G	G	G	G	G	A	A	A	A	G	G	A	A	G	G	A	G	A	A	G	G	G	G	A	G	A	A	A	G	G	G	G	A	G	G	G	G	R
CAP11_c5658_270	1536	chr2B	690026370	690026470	A	A	A	A	A	A	A	G	A	A	A	A	A	A	A	A	A	A	A	G	A	A	A	A	A	A	A	A	A	A	A	A	G	G	A	A	A	G	A	G	A	A	A	G	G
BobWhite_c24210_443	1537	0	0	0	G	G	G	G	G	G	G	G	G	G	G	G	G	G	G	G	G	G	G	A	G	A	A	A	A	A	A	A	A	A	A	A	A	A	A	A	A	G	A	A	A	A	A	A	A
CAP11_c5888_216	1538	chr2A	729173117	729173217	G	G	G	G	G	G	G	G	G	G	G	G	G	G	G	G	G	G	G	G	G	G	G	G	G	G	G	G	G	G	G	G	G	G	G	G	G	G	G	A	G	G	G	G	A
CAP11_c5955_139	1539	chr2A	187953143	187953242	G	G	G	G	G	G	G	G	G	G	G	G	G	G	G	G	G	G	G	A	G	A	A	A	A	A	A	A	A	A	A	A	A	A	A	A	A	G	A	A	A	A	A	A	A
BobWhite_c24258_496	1540	0	0	0	G	A	G	G	G	G	G	G	G	G	G	A	G	A	A	A	G	G	A	G	G	A	G	G	G	G	G	G	A	A	G	G	G	G	A	G	A	G	A	G	G	G	G	G	G
CAP11_c7002_206	1541	chr4A	481416931	481417030	G	G	G	G	G	G	G	G	G	G	G	G	G	G	G	G	G	G	G	A	G	A	A	A	A	A	A	A	A	A	A	A	A	A	A	A	A	G	A	A	A	A	A	A	A
CAP11_c7823_61	1542	chr3A	430337538	430337639	A	A	A	A	A	A	A	A	A	A	A	A	A	A	A	A	A	A	A	G	A	G	G	G	G	G	G	G	G	G	G	G	G	G	G	G	G	A	G	G	G	G	G	G	G
CAP11_c852_366	1543	chr1B	10111531	10111631	A	A	A	A	A	A	A	A	A	A	A	A	A	A	A	A	A	A	A	R	A	G	A	A	A	A	A	A	A	A	A	G	R	R	A	A	A	A	A	A	A	G	A	A	A
BobWhite_c24259_117	1544	chr7A	447500424	447500524	G	G	R	R	G	G	G	G	G	G	G	G	A	G	A	G	G	G	G	G	G	G	G	G	G	G	G	A	G	G	G	G	G	G	A	G	G	G	G	G	R	G	G	A	G
CAP11_rep_c4893_84	1545	chr4B	10437474	10437558	A	A	A	G	A	A	A	A	A	G	A	A	A	A	A	A	A	A	G	A	A	G	A	A	A	A	A	G	G	G	A	A	A	A	A	A	G	A	G	G	A	A	A	A	G
CAP12_c1272_334	1546	chr4B	664773970	664774070	G	G	A	G	A	G	G	G	G	G	G	G	G	G	G	A	G	G	G	G	G	G	G	A	G	A	G	G	G	G	G	A	G	R	A	G	A	A	G	G	G	G	G	G	G
CAP12_c1384_314	1547	chr3D	577656968	577657068	G	A	G	G	G	R	G	G	G	G	G	A	G	G	G	A	G	A	G	G	G	A	G	G	G	A	A	G	G	G	A	G	G	G	G	G	G	G	G	G	G	G	A	G	G
CAP12_c1612_327	1548	0	0	0	G	G	G	G	G	A	A	G	A	A	G	G	G	A	A	G	A	A	A	A	G	A	G	G	G	A	G	A	A	A	A	G	A	G	A	A	A	G	G	G	G	G	A	A	A
CAP12_c2046_153	1549	chr7D	102980882	102980982	G	G	A	G	G	G	G	G	G	A	G	G	R	G	G	G	G	G	G	G	G	G	G	G	G	G	G	A	G	A	A	G	G	G	A	G	G	G	G	G	R	G	G	G	G
CAP12_c2073_98	1550	chr3A	748857438	748857538	A	A	A	A	A	A	A	A	A	A	A	A	A	A	A	A	A	A	A	A	A	A	A	A	A	A	A	A	A	A	G	A	A	G	A	A	A	G	A	A	A	A	A	A	A
CAP12_c2189_159	1551	chr5B	589228237	589228337	G	A	A	G	A	A	G	G	G	A	G	G	G	A	A	A	G	G	A	G	G	G	A	A	G	A	A	A	A	A	G	A	G	G	A	G	R	G	A	A	A	A	A	A	G
CAP12_c2203_73	1552	chr1A	282553744	282553837	G	G	G	G	G	G	G	G	G	G	G	G	G	G	G	G	G	G	G	A	G	A	A	A	A	A	A	A	A	A	A	A	A	A	A	A	A	G	A	A	A	A	A	A	A
CAP12_c2628_118	1553	chr5B	702941495	702941595	G	A	A	G	A	G	G	G	G	G	G	A	A	G	A	G	G	G	G	G	G	G	A	G	A	G	G	G	G	G	G	G	G	G	G	G	G	G	G	A	G	G	G	A	G
CAP12_c2761_184	1554	chr1D	477185455	477185555	G	G	G	G	G	G	G	G	G	G	G	R	G	G	G	G	G	G	G	G	R	A	G	A	G	G	G	G	G	G	G	A	G	G	G	G	G	G	G	G	G	G	A	G	G
CAP12_c2794_440	1555	chr2D	542151149	542151215	G	G	G	G	G	G	G	G	G	G	G	G	G	G	G	G	G	G	G	A	G	A	A	A	A	A	A	A	A	A	A	A	A	A	A	A	A	G	A	A	A	A	A	A	A
CAP12_c2951_105	1556	chr7A	53954455	53954555	A	A	A	A	A	A	A	A	A	A	A	A	A	A	A	A	A	A	A	A	A	A	A	A	A	A	A	A	A	A	A	A	A	A	A	A	A	A	A	A	A	A	A	A	A
CAP12_c3950_110	1557	chr3A	28477057	28477157	G	G	G	G	G	G	G	G	G	G	G	G	G	G	G	G	G	G	G	A	G	A	A	A	A	A	A	A	A	A	A	A	A	A	A	A	A	G	A	A	A	A	A	A	A
BobWhite_c2453_460	1558	0	0	0	A	R	A	A	R	R	A	A	A	A	A	R	A	A	A	A	A	A	A	G	A	A	A	A	R	R	R	R	R	R	A	R	A	G	A	A	R	R	A	A	G	A	A	A	A
CAP12_c7307_71	1559	chr5B	13178520	13178620	A	A	A	A	A	A	A	A	A	A	A	A	A	A	A	A	A	A	A	G	A	G	G	G	G	G	G	G	G	G	G	G	G	G	G	G	G	A	G	G	G	G	G	G	G
CAP12_c8501_370	1560	chr1A	4048178	4048278	A	A	G	G	A	G	G	A	G	G	A	G	G	G	G	G	G	G	G	G	A	A	G	G	G	G	A	G	A	A	G	G	G	G	G	A	G	A	A	G	G	G	A	A	G
CAP12_rep_c4520_171	1561	chr5B	487462446	487462546	A	G	A	A	A	A	G	A	A	G	A	A	G	A	A	A	A	G	G	G	A	A	A	G	A	G	A	G	A	G	G	A	A	G	G	A	G	A	G	A	G	A	A	G	G
CAP12_rep_c4833_190	1562	chr2A	744809478	744809578	G	G	G	G	G	G	G	G	G	G	G	G	R	G	G	G	G	G	G	G	G	G	G	G	G	G	G	G	A	G	G	G	G	G	G	G	G	G	G	G	G	G	G	G	G
CAP12_rep_c5172_433	1563	chr7B	162113483	162113566	G	G	G	G	G	G	G	G	G	G	G	G	G	G	G	G	G	G	G	A	G	A	A	A	A	A	A	A	A	A	A	A	A	A	A	A	A	G	A	A	A	A	A	A	A
CAP12_rep_c5332_341	1564	chr1A	584509620	584509720	A	A	G	A	A	A	A	A	A	A	A	A	G	A	G	A	A	A	G	A	A	A	A	A	A	A	A	A	A	A	A	A	A	A	A	A	A	A	A	A	A	A	A	A	A
CAP12_rep_c6090_261	1565	chr3A	20020807	20020907	G	G	G	G	G	A	G	G	A	A	G	G	A	A	A	G	A	G	A	G	A	A	G	A	G	G	A	A	G	G	A	G	G	A	A	A	A	G	A	A	A	A	G	A	A
CAP12_rep_c6735_604	1566	0	0	0	G	G	G	G	G	G	G	G	G	G	G	G	G	G	G	G	G	G	G	A	G	A	A	A	A	A	A	A	A	A	A	A	A	A	A	A	A	G	A	A	A	A	A	A	A
CAP12_rep_c7164_108	1567	chr2A	734767635	734767735	A	A	A	G	A	A	G	A	G	A	A	A	G	G	G	A	A	A	G	G	A	G	G	A	G	A	G	G	A	G	G	A	G	A	G	A	R	A	A	G	G	A	A	A	G
CAP7_c1018_75	1568	chr2B	97441981	97442081	A	A	A	G	A	A	A	A	G	A	A	A	G	A	G	A	A	A	A	G	A	A	A	A	A	A	A	A	A	G	G	A	G	G	G	A	G	A	A	A	G	A	A	A	G
CAP7_c1100_277	1569	chr3B	158215392	158215492	G	G	G	G	G	G	G	G	G	G	G	G	G	G	G	G	G	G	G	A	G	A	A	A	A	A	A	A	A	A	A	A	A	A	A	A	A	G	A	A	A	A	A	A	A
BobWhite_c24761_508	1570	chr1A	251016321	251016421	A	G	G	G	G	G	A	A	R	G	A	G	A	R	A	G	G	G	A	A	G	G	A	G	G	G	G	G	G	G	A	G	A	A	A	A	G	A	G	A	A	G	G	A	G
CAP7_c11822_124	1571	chr3B	693727366	693727466	A	A	R	A	A	A	A	R	A	A	A	G	R	A	R	A	A	G	A	R	A	A	A	A	R	G	A	A	A	A	G	A	A	R	A	A	A	A	G	A	A	A	A	A	A
CAP7_c12727_215	1572	chr2B	706727024	706727124	G	G	G	G	G	G	G	G	A	G	G	G	G	G	A	G	G	G	G	G	G	G	G	G	G	G	G	A	G	G	G	G	G	G	G	G	G	G	G	G	G	G	G	G	G
CAP7_c12729_232	1573	chr5B	549673378	549673478	G	G	G	G	G	G	G	G	G	G	G	G	G	A	G	G	G	G	G	G	G	G	A	G	G	G	G	G	G	G	G	G	A	G	G	G	G	G	G	G	G	G	G	G	G
CAP7_c143_498	1574	chr7A	448095667	448095767	G	G	G	G	G	G	G	G	G	G	G	G	G	G	G	G	G	G	G	A	G	A	A	A	A	A	A	A	A	A	A	A	A	A	A	A	A	G	A	A	A	A	A	A	A
CAP7_c2923_366	1575	chr6A	168118209	168118310	G	G	G	A	G	G	G	G	A	G	G	G	G	G	G	G	G	G	G	G	G	G	G	G	G	G	G	A	G	G	G	G	G	G	G	G	G	G	G	G	G	G	G	G	G
CAP7_c317_174	1576	chr2A	734347597	734347697	G	G	G	A	G	G	A	G	A	G	G	G	A	A	A	G	G	G	A	A	G	A	A	G	A	G	A	A	G	A	A	G	A	G	A	G	G	G	G	A	A	G	G	G	A
CAP7_c3306_56	1577	chr7D	337600	337700	G	G	G	G	G	G	G	G	G	G	G	G	G	G	G	A	G	G	G	G	G	G	G	G	G	G	G	G	G	G	G	A	G	G	G	G	G	G	G	G	G	G	A	G	G
CAP7_c4340_274	1578	chr7D	337546	337646	A	A	G	A	A	A	A	A	A	A	A	A	A	A	A	G	A	A	A	A	A	A	A	A	A	A	A	A	A	A	A	G	A	A	A	A	A	A	A	A	A	A	G	A	A
CAP7_c4827_78	1579	chr2A	773825578	773825678	G	G	G	A	R	G	G	G	G	G	G	G	G	R	G	G	G	G	G	G	A	A	A	G	A	G	G	G	G	G	G	G	G	A	G	G	G	G	A	A	A	G	G	G	G
BobWhite_c2526_1597	1580	chr3A	536639940	536640030	G	G	G	G	G	G	G	G	G	G	G	G	G	G	G	G	G	G	G	A	G	A	A	A	A	A	A	A	A	A	A	A	A	A	A	A	A	G	A	A	A	A	A	A	A
CAP7_c496_45	1581	0	0	0	G	G	G	G	G	G	G	G	G	G	G	G	G	G	G	G	G	G	G	A	G	A	A	A	A	A	A	A	A	A	A	A	A	A	A	A	A	G	A	A	A	A	A	A	A
CAP7_c7731_69	1582	chr3B	379343145	379343234	G	G	G	G	G	G	G	G	G	G	G	G	G	G	G	G	G	G	G	A	G	A	A	A	A	A	A	A	A	A	A	A	A	A	A	A	A	G	A	A	A	A	A	A	A
CAP7_c9226_239	1583	chr2B	696371742	696371841	G	G	G	G	G	G	G	A	G	G	G	G	G	G	G	G	G	G	G	A	G	G	G	G	G	G	G	G	G	G	G	G	A	A	G	G	G	A	G	A	G	G	G	A	A
BobWhite_c25527_133	1584	chr7A	717090140	717090240	A	A	A	A	A	A	A	G	A	A	A	A	A	A	G	A	A	A	A	A	A	A	A	A	A	A	A	A	A	A	G	A	A	A	A	A	A	A	A	A	G	A	A	A	A
CAP7_c9775_58	1585	chr7D	337573	337673	A	A	G	A	A	A	A	A	A	A	A	A	A	A	A	G	A	A	A	A	A	A	A	A	A	A	A	A	A	A	A	G	A	A	A	A	A	A	A	A	A	A	G	A	A
CAP7_c9776_62	1586	chr7B	601230086	601230186	G	A	G	A	G	G	G	A	G	G	G	A	G	A	G	A	G	G	G	A	G	G	A	G	A	G	A	G	A	G	A	G	A	A	G	G	A	G	G	A	A	G	A	G	G
CAP7_rep_c10311_217	1587	chr6B	506726470	506726570	G	G	G	G	G	G	G	G	A	G	G	G	G	G	G	G	G	G	G	G	G	G	G	A	G	G	G	G	G	G	G	G	G	G	G	G	G	G	A	G	G	G	G	G	G
CAP7_rep_c12715_390	1588	chr5D	547273523	547273622	A	A	A	A	A	G	G	A	G	G	A	A	A	G	G	A	G	G	G	G	A	G	A	A	A	G	A	G	G	G	G	A	G	A	G	G	G	A	A	A	A	G	G	G	G
CAP7_rep_c5636_213	1589	chr2B	640103156	640103256	A	A	A	A	A	A	A	A	G	A	A	A	R	A	G	A	A	A	A	G	A	A	A	A	A	A	G	G	A	A	G	A	G	A	A	A	A	A	A	A	A	A	A	A	A
CAP7_rep_c6384_381	1590	0	0	0	G	A	G	G	G	G	G	G	G	G	G	A	G	R	A	R	G	G	A	G	G	A	G	G	G	G	G	G	A	A	G	G	G	G	A	G	A	G	A	G	G	G	G	G	G
CAP7_rep_c7543_346	1591	chr6A	287609	287709	G	G	A	G	A	A	A	G	A	A	G	A	A	A	A	A	A	A	G	G	G	G	A	A	G	A	A	G	A	A	A	A	G	G	G	G	G	G	G	G	G	A	A	G	A
CAP7_rep_c8937_117	1592	chr6A	435774795	435774895	G	A	A	G	A	A	A	A	A	A	A	A	A	A	A	G	A	A	A	A	A	A	A	A	G	G	G	A	A	A	A	G	A	A	G	G	G	G	A	G	A	A	G	G	A
CAP8_c1310_127	1593	chr6B	504311337	504311437	G	G	G	G	G	G	G	G	A	G	G	G	G	G	G	G	G	G	G	G	G	G	G	A	G	G	G	G	G	G	G	G	G	G	G	G	G	G	A	G	G	G	G	G	G
CAP8_c1361_225	1594	chr4B	662395140	662395240	G	G	A	G	A	A	A	G	A	A	A	A	A	A	G	A	A	A	A	G	A	A	A	A	A	A	G	G	A	A	G	G	A	A	G	G	G	G	G	A	G	A	A	G	A
CAP8_c1638_78	1595	chr2A	378850151	378850251	G	G	G	G	G	G	G	G	G	G	G	G	G	G	G	G	G	G	G	A	G	A	A	A	A	A	A	A	A	A	A	A	A	A	A	A	A	G	A	A	A	A	A	A	A
CAP8_c2210_103	1596	chr6A	608119053	608119153	G	G	G	G	G	G	G	G	G	G	G	G	G	G	G	G	G	G	G	G	G	G	A	G	A	G	G	G	G	G	G	G	G	G	G	G	G	G	G	G	G	G	G	G	G
CAP8_c2432_370	1597	chr2A	722826639	722826736	G	G	G	G	G	G	G	G	A	G	G	G	G	G	A	G	G	G	G	G	G	G	G	G	G	G	A	A	G	G	G	G	G	G	G	G	G	G	G	G	A	G	G	G	G
CAP8_c2971_73	1598	chr1D	475503663	475503756	G	G	G	G	G	G	A	G	G	G	G	A	G	G	G	G	G	G	G	G	A	A	G	A	G	G	G	G	G	G	G	A	G	G	G	G	G	G	G	G	G	G	A	G	G
CAP8_c3145_68	1599	0	0	0	G	G	G	G	G	G	G	G	G	G	G	G	G	G	G	G	G	G	G	A	G	A	A	A	A	A	A	A	A	A	A	A	A	A	A	A	A	G	A	A	A	A	A	A	A
CAP8_c4643_61	1600	chr1A	537543058	537543158	G	G	A	A	A	G	G	G	G	G	G	G	A	A	A	G	G	G	A	G	G	G	G	G	G	G	G	G	A	G	G	A	G	G	A	G	A	G	G	A	G	G	G	G	G
CAP8_c5161_541	1601	chr2A	731157152	731157246	G	G	G	A	G	G	A	G	A	G	G	G	A	A	A	R	G	G	A	A	G	A	A	G	A	G	A	A	G	A	A	G	A	G	A	G	G	G	G	A	A	G	G	G	A
BobWhite_c26082_80	1602	0	0	0	A	A	G	G	A	A	A	A	G	G	A	A	G	G	G	G	G	A	G	A	A	A	G	A	A	A	G	G	A	A	A	G	A	A	G	A	A	G	A	A	G	G	A	A	A
CAP8_c8295_47	1603	0	0	0	G	G	G	G	G	G	G	G	G	G	G	G	G	G	G	G	G	G	G	A	G	A	A	A	A	A	A	A	A	A	A	A	A	A	A	A	A	G	A	A	A	A	A	A	A
CAP8_c9181_445	1604	chr2A	369832554	369832654	G	G	G	G	G	G	G	G	G	G	G	G	G	G	G	G	G	G	G	A	G	A	A	A	A	A	A	A	A	A	A	A	A	A	A	A	A	G	A	A	A	A	A	A	A
CAP8_rep_c4031_314	1605	chr6A	542232363	542232463	G	G	G	G	G	G	G	G	G	G	G	G	G	G	G	G	G	G	G	A	G	A	A	A	A	A	A	A	A	A	A	A	A	A	A	A	A	G	A	A	A	A	A	A	A
CAP8_rep_c5825_165	1606	chr5B	15054863	15054963	G	G	G	G	G	G	G	G	G	G	G	G	A	G	A	G	G	G	G	G	G	G	G	G	G	G	A	G	G	A	G	G	A	G	A	G	A	G	G	G	A	G	G	G	A
BobWhite_c26143_145	1607	0	0	0	A	A	A	R	A	A	A	A	A	A	A	A	G	A	A	A	A	A	A	G	A	A	A	G	A	A	A	A	A	A	G	A	A	G	G	A	G	A	A	A	G	A	A	A	A
CAP8_rep_c9863_125	1608	chr7A	147922129	147922221	G	G	G	G	G	G	G	G	G	G	G	G	G	G	G	G	G	G	G	A	G	A	A	A	A	A	A	A	A	A	A	A	A	A	A	A	A	G	A	A	A	A	A	A	A
D_contig00123_723	1609	chr2D	29075193	29075428	G	G	G	G	G	G	G	G	G	G	G	G	G	G	G	G	G	G	G	A	G	A	A	A	A	A	A	A	A	A	A	A	A	A	A	A	A	G	A	A	A	A	A	A	A
D_contig00825_513	1610	chr1D	247872158	247872353	A	A	A	A	A	A	A	A	A	A	A	A	A	A	A	A	A	A	A	G	A	G	G	G	G	G	G	G	G	G	G	G	G	G	G	G	G	A	G	G	G	G	G	G	G
D_contig01089_344	1611	chr2D	594192219	594192468	G	G	G	G	G	G	G	G	G	G	G	G	G	G	G	G	G	G	G	G	G	G	G	G	G	G	G	G	G	G	G	G	G	G	G	G	G	G	G	A	G	G	G	G	A
D_contig04042_282	1612	chr7B	431684044	431684292	A	A	A	A	A	A	A	A	A	A	A	A	A	A	A	A	A	A	A	G	A	G	G	G	G	G	G	G	G	G	G	G	G	G	G	G	G	A	G	G	G	G	G	G	G
D_contig07677_102	1613	chr1D	462996510	462996736	G	G	G	G	G	G	G	G	G	G	G	G	G	G	G	G	G	G	G	A	G	A	A	A	A	A	A	A	A	A	A	A	A	A	A	A	A	G	A	A	A	A	A	A	A
D_contig07718_714	1614	chr2A	389223118	389223363	G	G	G	A	G	G	G	G	G	G	G	G	G	G	A	G	G	G	G	G	G	G	G	G	G	G	G	A	G	G	G	G	G	G	A	G	G	G	G	G	G	G	G	G	G
D_contig07974_270	1615	chr5D	478596946	478597195	A	A	A	A	A	A	A	A	A	A	A	A	A	A	A	A	A	A	A	G	A	G	G	G	G	G	G	G	G	G	G	G	G	G	G	G	G	A	G	G	G	G	G	G	G
D_contig09610_216	1616	chr6D	50743263	50743512	A	A	A	A	A	A	A	A	A	A	A	A	A	A	A	A	A	A	A	G	A	G	G	G	G	G	G	G	G	G	G	G	G	G	G	G	G	A	G	G	G	G	G	G	G
D_contig10616_411	1617	chr2D	501670346	501670541	G	G	G	G	G	G	G	G	G	G	G	G	G	G	G	G	G	G	G	A	G	A	A	A	A	A	A	A	A	A	A	A	A	A	A	A	A	G	A	A	A	A	A	A	A
D_contig11884_387	1618	chr2A	511094944	511095182	G	G	G	G	G	G	G	G	G	G	G	G	G	G	G	G	G	G	G	A	G	A	A	A	A	A	A	A	A	A	A	A	A	A	A	A	A	G	A	A	A	A	A	A	A
D_contig15204_128	1619	chr5D	526914983	526915233	G	G	A	G	G	G	G	G	G	A	G	G	A	G	A	G	A	G	G	G	G	G	G	G	G	G	G	G	G	A	G	G	G	G	G	G	G	A	G	G	A	A	G	A	A
D_contig15312_377	1620	chr7B	62952297	62952525	A	A	G	A	A	G	A	A	A	G	A	A	G	A	A	A	A	A	A	A	A	A	A	A	A	A	A	G	A	G	G	A	A	A	R	A	A	A	A	A	A	A	A	A	A
D_contig15826_234	1621	chr1A	521978246	521978494	A	A	A	A	A	A	A	A	A	A	A	A	R	A	G	A	A	A	A	A	A	A	A	A	A	A	A	A	A	G	G	A	A	A	R	A	A	A	A	A	A	A	A	A	G
D_contig20248_176	1622	chr1D	432795653	432795902	A	G	A	A	G	A	G	A	G	G	G	G	G	G	G	A	G	A	G	G	A	G	G	G	G	A	A	A	G	G	G	G	G	G	G	G	G	G	A	G	A	G	G	A	G
D_contig21867_338	1623	chr1D	250444914	250445163	G	G	G	G	G	G	G	G	G	G	G	G	G	G	G	G	G	G	G	A	G	A	A	A	A	A	A	A	A	A	A	A	A	A	A	A	A	G	A	A	A	A	A	A	A
D_contig25677_304	1624	chr7D	104747198	104747447	G	G	A	G	G	R	G	G	G	A	G	G	R	G	G	G	G	G	G	G	G	G	G	G	G	G	G	A	G	A	A	G	G	G	A	G	G	G	G	G	R	G	G	G	G
D_contig26931_415	1625	chr5D	283010415	283010600	A	A	A	A	A	A	A	A	A	A	A	A	A	A	A	A	A	A	A	G	A	G	G	G	G	G	G	G	G	G	G	G	G	G	G	G	G	A	G	G	G	G	G	G	G
D_contig28910_464	1626	chr6D	163352549	163352781	G	G	G	A	G	G	G	G	G	G	G	G	G	R	G	G	G	G	G	G	G	G	A	G	A	G	G	G	G	G	G	G	G	G	R	G	G	G	G	A	G	G	G	G	G
D_contig29944_114	1627	chr1A	539976293	539976531	G	G	G	G	G	G	G	G	G	G	G	G	G	G	G	G	G	G	G	A	G	A	A	A	A	A	A	A	A	A	A	A	A	A	A	A	A	G	A	A	A	A	A	A	A
D_contig33571_292	1628	0	0	0	A	A	A	A	A	A	A	A	A	A	A	A	A	A	A	A	A	A	A	A	A	A	G	A	A	A	A	A	A	A	A	A	A	A	A	A	A	A	A	A	A	A	A	A	G
D_contig33959_220	1629	chr1A	6022769	6023009	G	G	G	G	G	G	G	G	R	G	G	G	G	G	R	G	G	G	G	G	G	G	G	G	G	G	G	G	G	G	G	G	G	G	G	G	G	G	G	G	G	G	G	G	G
D_contig35184_357	1630	chr7D	104211964	104212213	G	G	A	G	G	A	G	G	G	A	G	G	A	G	G	G	G	G	G	G	G	G	G	G	G	G	G	A	G	A	A	G	G	G	A	G	G	G	G	G	R	G	G	G	G
D_contig36981_269	1631	chr6D	63043032	63043250	G	G	G	G	G	G	G	G	G	G	G	G	G	G	G	G	G	G	G	A	G	A	A	A	A	A	A	A	A	A	A	A	A	A	A	A	A	G	A	A	A	A	A	A	A
D_contig38762_578	1632	chr6D	67378052	67378251	G	G	G	G	G	G	G	G	G	G	G	G	G	G	G	G	G	G	G	A	G	A	A	A	A	A	A	A	A	A	A	A	A	A	A	A	A	G	A	A	A	A	A	A	A
D_contig49120_91	1633	chr7D	621261147	621261360	A	A	A	A	A	A	A	A	A	A	A	A	A	A	A	A	A	A	A	G	A	G	G	G	G	G	G	G	G	G	G	G	G	G	G	G	G	A	G	G	G	G	G	G	G
D_contig66388_466	1634	chr5D	536083358	536083507	G	G	G	G	G	G	G	G	G	G	G	G	G	G	G	G	G	G	G	A	G	A	A	A	A	A	A	A	A	A	A	A	A	A	A	A	A	G	A	A	A	A	A	A	A
D_contig67393_52	1635	chr6D	294414697	294414870	G	G	G	G	G	G	G	G	G	G	G	G	G	G	G	G	G	G	G	A	G	A	A	A	A	A	A	A	A	A	A	A	A	A	A	A	A	G	A	A	A	A	A	A	A
D_contig69861_132	1636	0	0	0	G	G	G	G	G	G	G	G	G	G	G	G	G	G	G	G	G	G	G	A	G	A	A	A	A	A	A	A	A	A	A	A	A	A	A	A	A	G	A	A	A	A	A	A	A
D_contig71787_240	1637	chr3D	576853599	576853844	A	A	A	A	A	A	A	A	A	A	A	A	A	A	A	A	A	A	A	G	A	G	G	G	G	G	G	G	G	G	G	G	G	G	G	G	G	A	G	G	G	G	G	G	G
D_contig73483_655	1638	chr5D	100546049	100546264	A	A	A	A	A	A	A	A	A	A	A	A	A	A	A	A	A	A	A	G	A	G	G	G	G	G	G	G	G	G	G	G	G	G	G	G	G	A	G	G	G	G	G	G	G
D_F1BEJMU01CRUV7_271	1639	chr7D	75279866	75280113	A	A	A	A	A	A	A	A	A	A	A	A	A	A	A	A	A	A	A	G	A	G	G	G	G	G	G	G	G	G	G	G	G	G	G	G	G	A	G	G	G	G	G	G	G
D_F1BEJMU01DOWJ3_176	1640	chr2D	138694744	138694993	A	A	A	A	A	A	A	A	A	A	A	A	A	A	A	A	A	A	A	G	A	G	G	G	G	G	G	G	G	G	G	G	G	G	G	G	G	A	G	G	G	G	G	G	G
D_F1BEJMU02HA59O_49	1641	chr2A	534627086	534627253	G	G	G	G	G	G	G	G	G	G	G	G	G	G	G	G	G	G	G	G	G	G	G	G	G	G	G	G	G	G	G	G	A	G	A	G	G	G	G	G	G	G	G	G	G
D_F1BEJMU02HM8LZ_269	1642	chr6D	357009653	357009899	A	A	A	A	A	A	A	A	A	A	A	A	A	A	A	A	A	A	A	G	A	G	G	G	G	G	G	G	G	G	G	G	G	G	G	G	G	A	G	G	G	G	G	G	G
D_F1BEJMU02I6W41_226	1643	chr7D	586883056	586883274	G	A	A	A	A	G	A	G	G	G	G	A	A	A	G	A	G	G	A	G	G	G	G	G	G	G	G	G	G	G	G	G	G	G	G	G	G	A	G	G	G	G	G	G	G
D_F1BEJMU02IOPF2_55	1644	chr2A	12326121	12326300	G	G	G	G	G	G	G	G	G	G	G	G	G	G	G	G	G	G	G	A	G	A	A	A	A	A	A	A	A	A	A	A	A	A	A	A	A	G	A	A	A	A	A	A	A
D_F5MV3MU01BH82Y_239	1645	chr3D	532468253	532468416	G	G	G	G	G	R	G	G	G	G	G	G	G	G	G	G	G	G	G	A	G	A	A	A	A	A	A	A	A	A	A	A	A	A	A	A	A	G	A	A	A	A	A	A	A
D_F5MV3MU01DDTE0_100	1646	chr6B	123204701	123204924	G	G	G	G	G	R	G	G	G	G	G	G	A	R	G	G	G	G	G	A	G	A	A	A	A	A	A	A	A	A	A	A	A	A	A	A	A	G	A	A	A	A	A	A	A
D_F5XZDLF01B50S3_317	1647	chr1D	7027076	7027325	A	A	G	A	A	A	A	A	G	G	G	A	G	G	R	A	G	G	G	G	A	A	G	G	G	G	A	G	A	A	G	A	G	G	G	G	G	R	G	G	A	A	G	G	G
D_F5XZDLF02GSN9E_262	1648	chr3D	137471294	137471503	G	G	G	G	G	G	G	G	G	G	G	G	G	G	G	G	G	G	G	A	G	A	A	A	A	A	A	A	A	A	A	A	A	A	A	A	A	G	A	A	A	A	A	A	A
D_GA8KES401CVVAD_281	1649	chr1A	518019182	518019405	A	A	A	A	A	A	A	A	A	G	A	A	G	A	G	A	A	A	A	A	A	A	A	A	A	A	A	A	A	G	G	A	A	A	R	A	A	A	A	A	A	A	A	A	G
D_GA8KES401CW77C_332	1650	chr6D	467830461	467830664	G	G	G	A	G	G	G	G	G	G	G	G	A	A	G	G	G	G	A	A	G	G	A	G	A	G	G	G	G	G	A	G	A	G	A	G	G	G	G	G	G	G	G	G	G
D_GA8KES402GQGAB_371	1651	chr3D	390952107	390952356	A	A	A	A	A	A	A	A	A	A	A	A	A	A	A	A	A	A	A	G	A	G	G	G	G	G	G	G	G	G	G	G	G	G	G	G	G	A	G	G	G	G	G	G	G
BobWhite_c27074_454	1652	chr2A	93936730	93936830	G	G	G	G	G	G	G	G	G	G	G	G	G	G	G	G	G	G	G	G	G	A	G	A	G	G	G	G	G	G	G	A	G	G	G	G	G	G	G	G	G	G	G	G	G
D_GB5Y7FA01B7IVT_283	1653	chr5D	43962775	43962943	G	G	G	G	G	G	A	G	G	G	G	G	A	G	A	A	G	G	G	G	G	G	G	G	G	A	G	G	G	G	G	G	G	G	G	G	G	A	G	G	G	G	G	G	G
D_GB5Y7FA01DGNQR_235	1654	chr4A	617653341	617653589	G	A	A	A	A	G	G	G	G	G	G	A	A	G	A	G	G	G	G	G	G	G	A	G	A	G	G	G	G	G	G	G	G	G	G	G	G	G	G	A	R	G	G	A	G
D_GBB4FNX02GGXTD_158	1655	chr3D	278678941	278679190	A	A	A	A	A	A	A	A	A	A	A	A	A	A	A	A	A	A	A	G	A	G	G	G	G	G	G	G	G	G	G	G	G	G	G	G	G	A	G	G	G	G	G	G	G
BobWhite_c27184_148	1656	chr2A	722523450	722523550	A	A	A	G	A	A	G	A	R	A	A	A	G	G	G	A	A	A	G	G	A	G	G	A	G	A	G	G	A	G	G	A	G	A	G	A	A	A	A	G	G	A	A	A	G
D_GBUVHFX01C7KRG_251	1657	chr6D	108451251	108451499	G	G	G	G	G	G	G	G	G	G	G	G	G	G	G	G	G	G	G	A	G	A	A	A	A	A	A	A	A	A	A	A	A	A	A	A	A	G	A	A	A	A	A	A	A
D_GBUVHFX02IBI9T_116	1658	chr7A	734918836	734919076	A	A	A	A	A	A	A	A	A	A	A	A	A	A	A	A	A	A	A	G	A	G	G	G	G	G	G	G	G	G	G	G	G	G	G	G	G	A	G	G	G	G	G	G	G
D_GBUVHFX02IW8MH_278	1659	chr7D	6397778	6398027	G	G	G	G	G	G	G	A	A	G	G	G	A	G	G	G	G	G	G	G	G	G	G	G	G	G	G	G	G	G	G	G	G	G	G	G	G	G	G	G	G	G	G	G	A
D_GCE8AKX01BBNFY_51	1660	chr6D	143643856	143644031	A	A	G	A	A	A	A	A	A	A	A	A	A	A	A	A	A	A	A	G	A	G	G	G	G	G	G	G	G	G	G	G	G	G	G	G	G	A	G	G	G	G	G	G	G
D_GCE8AKX01DLMGJ_148	1661	chr2B	557044218	557044453	G	G	G	G	G	G	G	G	G	G	G	G	G	G	G	G	G	G	G	A	G	A	A	A	A	A	A	A	A	A	A	A	A	A	A	A	A	G	A	A	A	A	A	A	A
D_GCE8AKX01EIBGT_187	1662	chr2D	542063773	542064022	G	G	G	G	G	G	G	G	G	G	G	G	G	G	G	G	G	G	G	A	G	A	A	A	A	A	A	A	A	A	A	A	A	A	A	A	A	G	A	A	A	A	A	A	A
D_GDEEGVY01A58YG_63	1663	0	0	0	A	A	A	A	A	A	A	A	A	A	A	A	A	A	A	A	A	A	A	G	A	G	G	G	G	G	G	G	G	G	G	G	G	G	G	G	G	A	G	G	G	G	G	G	G
D_GDEEGVY02FN6KZ_98	1664	chr7A	108811154	108811376	G	G	A	G	G	A	G	G	G	A	G	G	A	G	G	G	G	G	G	G	G	G	G	G	G	G	G	A	G	A	A	G	G	G	A	G	G	G	G	G	R	G	G	G	G
D_GDEEGVY02GMZ4L_337	1665	chr6B	702812304	702812528	G	A	G	G	G	G	G	G	G	G	G	A	G	A	A	A	G	G	A	G	G	A	G	G	G	G	G	G	A	A	G	G	G	G	A	G	A	G	A	G	G	G	G	G	G
D_GDS7LZN01EW9R0_121	1666	0	0	0	A	A	A	A	A	A	A	A	A	A	A	A	A	A	A	A	A	A	A	G	A	G	G	G	G	G	G	G	G	G	G	G	G	G	G	G	G	A	G	G	G	G	G	G	G
D_GDS7LZN02GZW3G_329	1667	0	0	0	G	G	R	G	G	G	G	G	G	G	G	G	G	A	G	A	G	G	A	A	G	A	A	A	A	A	A	A	A	A	A	A	A	A	A	A	A	A	A	A	A	A	A	A	A
D_GDS7LZN02HOL01_175	1668	chr1D	232176290	232176487	G	G	G	G	G	G	G	G	G	G	G	G	G	G	G	G	G	G	G	A	G	A	A	A	A	A	A	A	A	A	A	A	A	A	A	A	A	G	A	A	A	A	A	A	A
D_GDS7LZN02IWUC3_38	1669	chr5D	498107754	498107918	G	G	G	G	G	G	G	G	G	G	G	G	G	G	G	G	G	G	G	A	G	A	A	A	A	A	A	A	A	A	A	A	A	A	A	A	A	G	A	A	A	A	A	A	A
D_wsnpCD373543AT_Contig1_1	1670	chrUn	81302082	81302322	A	A	A	G	A	A	A	A	A	A	A	A	G	G	A	A	A	A	G	G	A	A	G	A	G	A	A	A	A	A	G	A	G	A	G	A	A	A	A	A	A	A	A	A	A
Ex_c101469_91	1671	0	0	0	A	A	A	A	A	A	A	A	A	G	A	A	G	A	G	A	A	A	A	A	A	A	A	A	A	A	A	A	A	G	G	A	A	A	R	A	A	A	A	A	A	A	A	A	G
Ex_c101685_705	1672	chr4B	28959929	28960029	G	G	G	G	G	A	A	G	G	G	G	G	A	A	G	A	A	A	G	A	G	G	A	A	A	A	G	A	G	G	A	A	A	A	G	G	G	G	G	G	A	A	A	G	A
Ex_c101685_711	1673	chr4B	28959935	28960035	G	G	G	G	G	A	A	G	G	G	G	G	A	A	G	A	A	A	G	A	G	G	A	A	A	A	G	A	G	G	A	A	A	A	G	G	G	G	G	G	A	A	A	G	A
Ex_c11591_2177	1674	chr5B	597299864	597299964	G	G	G	G	G	G	G	G	G	G	G	G	G	G	G	G	G	A	G	A	G	A	A	A	A	A	A	A	A	A	A	A	A	A	A	A	A	G	A	A	A	A	A	A	A
Ex_c12476_392	1675	chr3B	583379022	583379122	G	G	G	G	G	G	G	G	G	G	G	G	G	G	G	G	G	G	G	A	G	A	A	A	A	A	A	A	A	A	A	A	A	A	A	A	A	G	A	A	A	A	A	A	A
Ex_c13421_2094	1676	chr1B	10075957	10076022	G	G	A	G	R	G	G	G	G	G	A	G	G	A	G	A	A	A	A	A	G	A	A	A	A	A	G	G	G	G	G	A	A	A	G	G	G	A	A	A	G	A	G	G	G
Ex_c1344_1859	1677	chr5A	104625383	104625471	G	G	G	G	A	A	A	G	G	G	G	A	G	G	G	G	G	G	G	G	G	G	A	G	A	G	A	R	A	G	G	A	G	G	G	G	A	G	A	G	G	A	G	G	G
Ex_c13577_632	1678	chr7A	761923	762023	R	R	A	R	R	R	R	R	A	R	R	R	A	G	A	R	R	R	R	G	R	R	G	R	G	R	R	R	R	R	G	R	G	R	R	R	R	R	R	G	R	R	R	R	A
BobWhite_c27541_67	1679	0	0	0	A	A	A	G	G	A	G	G	G	A	A	G	G	G	G	A	A	A	G	G	G	G	A	A	A	A	A	A	G	G	A	A	G	G	A	G	G	A	A	G	A	G	G	A	G
Ex_c14755_1362	1680	chr2D	20769481	20769581	A	A	R	G	G	A	G	A	G	G	A	A	G	G	A	G	G	A	G	A	A	G	G	A	G	A	A	G	G	A	G	A	A	A	G	A	G	A	A	G	G	G	A	G	G
Ex_c14755_1390	1681	chr2D	20769509	20769609	A	A	R	G	G	A	G	A	G	G	A	A	G	G	A	G	G	A	G	A	A	G	G	A	G	A	A	G	G	A	G	A	A	A	G	A	G	A	A	G	G	G	A	G	G
Ex_c16090_1439	1682	0	0	0	G	G	G	G	G	G	G	G	G	G	G	G	G	G	G	G	G	G	A	G	G	G	G	G	A	G	G	A	G	G	G	G	G	G	G	G	G	G	G	G	G	G	G	G	G
Ex_c16336_548	1683	chr5A	341691275	341691375	A	A	A	A	A	A	A	A	A	A	A	A	A	A	A	A	A	A	A	G	A	G	G	G	G	G	G	G	G	G	G	G	G	G	G	G	G	A	G	G	G	G	G	G	G
BobWhite_c27617_294	1684	chr2A	724622507	724622607	G	G	G	G	G	G	G	G	G	G	G	G	G	G	G	G	G	G	G	G	G	G	G	G	G	G	G	G	G	G	G	G	G	G	G	G	G	G	G	A	G	G	G	G	A
Ex_c17149_858	1685	chr6B	673679454	673679554	A	A	A	A	A	A	A	A	R	A	R	A	A	A	A	A	A	A	A	A	A	A	A	A	A	A	A	G	A	A	A	G	A	A	G	A	A	A	G	A	A	A	A	A	A
Ex_c18035_840	1686	chr1B	581694146	581694227	A	A	A	A	A	A	A	A	A	A	A	A	G	A	G	A	A	A	A	A	A	A	A	A	A	A	A	A	A	G	G	A	A	A	R	A	A	A	A	A	A	A	A	A	G
Ex_c19516_1139	1687	0	0	0	G	G	G	G	G	G	G	G	A	G	G	G	R	A	G	G	G	G	A	A	G	G	G	G	G	G	G	G	G	G	A	G	G	A	G	G	G	A	G	G	A	G	G	A	A
Ex_c21181_270	1688	chr7A	477199151	477199251	G	G	G	G	G	G	G	G	G	G	G	G	G	G	G	G	G	G	G	A	G	A	A	A	A	A	A	A	A	A	A	A	A	A	A	A	A	G	A	A	A	A	A	A	A
BobWhite_c27679_112	1689	chr7B	590157039	590157139	G	A	G	A	G	G	G	G	G	G	G	A	G	A	G	A	G	G	G	A	G	G	A	G	A	G	G	G	A	G	A	G	A	A	G	G	A	G	G	A	A	G	A	G	G
Ex_c2332_275	1690	0	0	0	G	G	A	G	A	A	G	G	G	G	G	G	A	G	A	A	G	A	G	G	A	A	G	A	A	A	G	A	A	G	G	A	G	G	G	G	G	A	G	G	G	G	A	G	G
BobWhite_c27734_355	1691	chr7A	67616523	67616623	A	A	A	A	A	A	A	A	A	A	A	A	A	A	A	A	A	A	A	G	A	G	G	G	G	G	G	G	G	G	G	G	G	G	G	G	G	A	G	G	G	G	G	G	G
Ex_c24988_356	1692	chr7A	667222172	667222272	G	G	G	G	G	G	G	G	G	G	G	G	G	G	G	G	G	G	G	A	G	A	A	A	A	A	A	A	A	A	A	A	A	A	A	A	A	G	A	A	A	A	A	A	A
Ex_c2613_355	1693	chr4A	490357981	490358081	G	G	G	G	G	G	G	G	G	G	G	G	G	G	G	G	G	G	G	A	G	A	A	A	A	A	A	A	A	A	A	A	A	A	A	A	A	G	A	A	A	A	A	A	A
Ex_c29080_324	1694	chr2B	174792522	174792622	G	A	G	G	R	G	G	G	G	G	G	A	G	G	G	A	G	G	G	G	G	G	G	G	G	G	G	G	G	G	G	G	G	G	G	G	G	G	G	G	G	G	G	G	G
Ex_c29452_302	1695	chr1B	678432425	678432525	A	A	A	A	G	A	A	A	A	A	A	A	A	A	G	A	A	A	G	A	A	A	A	G	A	A	A	A	G	A	A	A	A	A	A	A	A	A	A	G	R	A	A	A	G
Ex_c29553_587	1696	chr1A	581265221	581265308	A	A	A	A	A	A	A	A	A	A	A	A	A	A	A	A	A	A	A	G	A	G	G	G	G	G	G	G	G	G	G	G	G	G	G	G	G	A	G	G	G	G	G	G	G
BobWhite_c27885_197	1697	chr5B	462127589	462127689	A	G	A	G	G	G	A	A	A	G	A	G	A	A	A	A	A	A	A	A	G	A	A	A	A	R	A	A	A	G	A	A	A	A	G	A	G	A	A	A	G	G	A	A	G
Ex_c30020_182	1698	chr3A	742876507	742876607	A	A	G	G	A	A	A	R	A	R	A	A	G	A	G	G	A	G	A	A	A	G	A	A	A	G	A	G	A	G	A	A	A	G	G	A	G	A	A	A	R	A	G	A	G
Ex_c32299_326	1699	chr3B	347806033	347806133	A	A	A	A	A	A	A	A	A	A	A	A	A	A	A	A	A	A	A	G	A	G	G	G	G	G	G	G	G	G	G	G	G	G	G	G	G	A	G	G	G	G	G	G	G
Ex_c34951_250	1700	chr1B	299547638	299547738	A	A	A	A	A	A	A	A	A	A	A	A	A	A	A	A	A	A	A	G	A	G	G	G	G	G	G	G	G	G	G	G	G	G	G	G	G	A	G	G	G	G	G	G	G
Ex_c3699_306	1701	chr4A	10534678	10534775	G	G	G	G	A	A	R	G	G	G	G	A	G	G	G	G	G	G	G	G	G	G	A	G	A	G	G	G	A	G	G	A	G	G	G	G	A	G	A	G	G	A	G	G	G
Ex_c37138_229	1702	chr7B	152783025	152783125	G	G	G	G	G	G	G	G	G	G	G	G	G	G	G	G	G	G	G	A	G	A	A	A	A	A	A	A	A	A	A	A	A	A	A	A	A	G	A	A	A	A	A	A	A
Ex_c37521_670	1703	chr7A	246258283	246258383	A	A	R	A	A	A	A	G	A	A	A	A	G	A	G	A	A	A	A	G	A	A	A	A	A	A	A	G	A	A	A	A	A	G	G	A	A	A	A	A	R	A	A	G	A
Ex_c47157_508	1704	chr2A	709850955	709851054	A	A	A	A	A	A	A	A	A	A	A	A	A	A	R	A	A	A	A	A	A	G	A	A	A	A	A	A	A	A	A	A	A	G	A	A	A	A	A	A	A	A	A	A	A
Ex_c5547_2036	1705	chr3B	579890482	579890582	A	G	G	G	G	G	G	G	G	G	G	G	G	G	G	G	A	G	G	G	A	G	G	G	G	G	A	G	G	G	G	A	G	G	G	A	G	A	G	G	G	G	A	A	G
Ex_c5547_2037	1706	chr3B	579890483	579890583	G	A	A	A	A	A	A	A	A	A	A	A	A	A	A	A	G	A	A	A	G	A	A	A	A	A	G	A	A	A	A	G	A	A	A	G	A	G	A	A	G	A	G	G	A
Ex_c5895_2157	1707	chr3D	467999394	467999494	G	G	G	G	G	G	G	G	G	G	G	G	G	G	G	G	G	G	G	A	G	A	A	A	A	A	A	A	A	A	A	A	A	A	A	A	A	G	A	A	A	A	A	A	A
Ex_c61895_1195	1708	chr7A	679765077	679765177	A	A	A	A	A	A	A	A	A	A	A	A	A	A	A	A	A	A	A	G	A	G	G	G	G	G	G	G	G	G	G	G	G	G	G	G	G	A	G	G	G	G	G	G	G
Ex_c6348_1205	1709	chr7A	249279831	249279931	A	A	A	A	A	A	A	A	A	A	A	A	A	A	A	A	A	A	A	A	A	A	A	A	A	A	A	A	A	A	A	A	A	A	A	A	A	A	A	A	A	A	A	A	A
Ex_c67274_1226	1710	chr2B	45787165	45787265	A	A	A	G	A	A	G	A	A	G	A	A	G	A	A	A	A	A	A	G	A	G	A	A	A	A	A	G	A	G	A	A	A	G	G	A	R	A	A	A	A	A	A	A	G
Ex_c68201_1182	1711	chr1D	430565214	430565314	G	G	G	G	G	G	G	G	G	G	G	G	A	G	A	G	G	G	G	G	G	G	G	G	G	G	G	G	G	A	A	G	G	G	G	G	G	G	G	G	G	G	G	G	A
Ex_c69252_628	1712	chr7B	732650592	732650692	A	A	A	A	A	A	A	A	A	A	A	A	A	A	A	A	A	G	A	A	A	A	A	A	G	G	A	A	A	A	A	A	A	A	A	A	A	A	G	A	A	A	A	A	A
Ex_c7059_1198	1713	chr4B	670440048	670440148	G	G	G	G	A	G	G	G	G	G	G	A	A	G	A	A	G	G	G	A	A	G	G	G	G	G	G	G	G	A	G	A	A	A	A	G	G	G	G	G	G	G	A	G	G
BobWhite_c2858_1010	1714	chr4A	81280422	81280522	A	A	A	A	A	A	A	A	A	A	A	A	A	A	A	A	A	A	A	G	A	G	G	G	G	G	G	G	G	G	G	G	G	G	G	G	G	A	G	G	G	G	G	G	G
Ex_c73358_824	1715	chr4A	580896694	580896789	G	G	G	G	G	G	G	G	G	G	G	G	G	G	G	G	G	G	G	A	G	A	A	A	A	A	A	A	A	A	A	A	A	A	A	A	A	G	A	A	A	A	A	A	A
Ex_c7495_807	1716	0	0	0	G	G	G	G	G	G	G	A	G	G	G	G	A	G	G	G	A	G	A	A	G	G	G	G	G	G	A	A	G	A	A	G	A	G	A	G	G	A	G	G	G	G	G	G	G
Ex_c7580_655	1717	chr5B	704883739	704883839	G	G	G	G	G	G	G	G	A	G	G	G	G	G	G	G	A	G	G	G	G	G	G	G	G	G	G	G	G	G	G	A	G	G	G	G	G	G	G	G	G	G	G	G	G
Ex_c7981_464	1718	chr5A	693300834	693300934	G	G	G	G	G	G	G	G	G	G	G	G	G	G	G	G	G	G	G	A	G	A	A	A	A	A	A	A	A	A	A	A	A	A	A	A	A	G	A	A	A	A	A	A	A
Ex_c80743_263	1719	chr6A	486011372	486011472	G	G	G	G	G	G	G	G	G	G	G	G	G	G	G	G	G	G	G	A	G	A	A	A	A	A	A	A	A	A	A	A	A	A	A	A	A	G	A	A	A	A	A	A	A
Ex_c8125_455	1720	chr1A	581000352	581000452	G	G	G	G	G	G	G	G	G	G	G	G	G	G	G	G	G	G	G	A	G	A	A	A	A	A	A	A	A	A	A	A	A	A	A	A	A	G	A	A	A	A	A	A	A
Ex_c8501_1020	1721	chr5B	690220870	690220970	A	A	A	G	A	A	A	A	G	G	A	A	A	A	A	A	G	A	A	A	A	A	A	A	A	A	G	G	A	A	A	G	A	A	G	A	A	A	A	A	A	G	A	A	A
Excalibur_c100531_251	1722	0	0	0	G	G	G	G	G	G	G	G	G	G	G	G	G	A	A	G	G	G	A	G	G	G	A	G	G	G	A	A	G	A	G	G	G	G	G	G	G	G	G	G	G	G	G	A	G
Excalibur_c10124_361	1723	chr7A	503420874	503420974	A	A	A	G	A	A	A	A	G	A	A	A	A	A	A	A	A	A	A	A	A	A	A	A	A	A	A	A	G	A	A	A	A	A	A	A	A	A	A	A	G	A	G	A	A
Excalibur_c10161_1532	1724	chr2B	583770504	583770599	G	G	G	G	G	G	G	G	G	G	G	G	G	G	G	G	G	G	G	A	G	A	A	A	A	A	A	A	A	A	A	A	A	A	A	A	A	G	A	A	A	A	A	A	A
Excalibur_c10263_218	1725	chr6A	52019833	52019933	A	A	A	A	A	A	A	A	A	A	A	A	A	A	A	A	A	A	A	A	A	A	A	A	A	A	A	A	A	A	A	A	A	A	A	A	A	A	A	A	A	A	A	A	A
Excalibur_c10372_1256	1726	chr6A	585429468	585429568	G	G	R	R	A	G	G	G	G	G	G	G	G	G	G	G	G	G	G	A	G	G	G	G	G	G	A	G	G	G	A	A	A	A	G	G	A	G	A	A	A	G	G	G	G
Excalibur_c10376_313	1727	chr2B	65104221	65104313	G	G	G	G	G	G	G	G	G	G	G	G	G	G	R	G	G	G	G	G	G	G	G	G	G	G	G	G	G	G	G	G	G	G	G	G	G	A	G	G	G	G	G	G	G
Excalibur_c10383_432	1728	chr3A	14047652	14047747	A	A	A	A	A	A	A	A	G	A	A	A	A	A	G	A	A	A	A	A	A	A	A	A	A	A	G	A	A	A	A	A	A	A	A	A	A	A	A	A	A	A	A	A	A
BobWhite_c2905_590	1729	chr5A	492902801	492902901	G	G	G	G	G	A	A	G	G	G	G	A	G	G	G	G	G	G	G	G	G	G	G	G	G	G	G	G	A	A	G	G	G	G	G	G	G	G	G	G	G	A	G	G	G
Excalibur_c10441_984	1730	chr2B	763630772	763630872	A	A	A	A	A	A	A	A	G	A	A	A	A	A	A	A	A	A	A	A	A	A	A	A	A	A	G	G	A	A	A	A	A	G	A	A	A	A	A	A	A	A	A	G	A
Excalibur_c104812_253	1731	chr1B	44737228	44737328	G	G	G	G	G	G	G	G	G	G	G	G	G	G	A	G	G	G	A	G	G	G	A	G	G	G	G	A	G	G	G	G	G	G	G	G	G	G	G	G	G	G	G	G	G
Excalibur_c104812_285	1732	chr1B	44737261	44737360	G	G	G	G	G	G	G	G	G	G	G	G	G	G	R	G	G	G	R	G	G	G	R	A	G	G	G	R	G	G	G	G	G	G	G	G	A	G	G	G	G	G	G	G	G
BobWhite_c29279_307	1733	chr5B	534362832	534362932	G	G	A	A	A	A	G	G	A	G	G	A	G	G	A	A	A	G	G	A	G	A	G	G	G	G	G	G	A	G	A	A	A	A	G	A	A	G	G	A	G	A	A	G	G
Excalibur_c10615_592	1734	chr2A	362050703	362050794	G	G	G	G	G	G	G	G	G	A	G	G	G	G	G	G	G	G	G	G	A	G	G	G	G	G	G	G	G	G	G	A	G	G	G	G	R	G	G	G	A	G	G	G	G
Excalibur_c109123_462	1735	0	0	0	A	G	G	G	G	G	A	A	R	G	A	G	A	G	A	G	G	G	A	A	G	G	A	G	G	G	G	G	G	G	A	G	A	A	A	A	G	A	G	A	A	G	G	A	G
Excalibur_c11031_129	1736	0	0	0	A	A	A	G	A	A	G	A	G	A	A	A	G	G	G	A	A	A	G	G	A	G	G	A	G	A	G	G	A	G	G	A	G	A	G	A	A	A	A	G	G	A	A	A	G
Excalibur_c11242_301	1737	chr3B	555091247	555091344	G	G	A	G	G	G	G	G	G	G	G	A	A	G	A	G	G	G	G	A	G	G	G	G	G	G	G	G	G	G	A	G	G	A	A	G	G	G	A	A	R	G	G	G	G
BobWhite_c29613_126	1738	chr1B	670176466	670176566	G	G	A	G	G	G	G	G	A	A	A	G	A	A	A	G	A	A	A	A	G	G	A	A	A	A	G	A	G	G	A	G	A	A	A	A	A	A	A	A	G	G	A	A	A
Excalibur_c113208_303	1739	chr2A	67528012	67528097	A	A	A	A	A	A	A	A	A	A	A	A	A	A	A	A	A	A	A	A	A	A	A	A	A	A	A	A	A	A	A	A	A	A	A	A	A	A	A	A	A	A	A	A	A
BobWhite_c29706_411	1740	chr2A	178469011	178469107	G	G	G	G	G	G	G	G	G	G	G	G	G	G	G	G	G	G	G	A	G	A	A	A	A	A	A	A	A	A	A	A	A	A	A	A	A	G	A	A	A	A	A	A	A
Excalibur_c11571_170	1741	chr1A	327530959	327531043	G	G	G	G	G	G	G	G	G	G	G	G	G	G	G	G	G	G	G	A	G	A	A	A	A	A	A	A	A	A	A	A	A	A	A	A	A	G	A	A	A	A	A	A	A
Excalibur_c11798_363	1742	chr2A	675896651	675896751	G	G	G	R	G	G	G	G	G	G	G	G	G	G	G	G	G	G	G	G	G	G	G	G	G	G	G	A	G	G	G	G	G	G	G	G	G	G	G	G	G	G	G	A	G
Excalibur_c11817_1125	1743	chr6B	651418339	651418439	G	G	G	G	G	G	G	G	G	G	G	G	G	A	G	G	G	G	G	G	G	G	A	G	G	G	G	G	G	G	G	G	G	G	G	G	G	G	G	G	G	G	G	G	G
Excalibur_c11870_477	1744	chr2A	712573184	712573284	A	A	A	A	A	A	A	G	A	A	A	A	A	A	A	A	A	A	A	G	A	A	A	A	A	A	A	A	A	A	A	A	G	G	A	A	A	G	A	G	A	A	A	G	G
Excalibur_c12218_369	1745	0	0	0	A	A	A	A	A	A	A	A	A	A	A	A	A	A	A	A	A	A	A	G	A	G	G	G	G	G	G	G	G	G	G	G	G	G	G	G	G	A	G	G	G	G	G	G	G
BobWhite_c2988_421	1746	chr2B	33839671	33839771	G	G	G	G	A	G	A	G	A	A	G	G	A	A	G	A	A	G	A	G	G	A	A	G	A	G	G	A	A	G	A	G	G	G	A	G	A	G	G	A	A	A	G	A	A
Excalibur_c1236_278	1747	chr1A	530236492	530236592	A	A	A	A	A	A	A	A	A	A	A	A	G	A	G	A	A	A	A	A	A	A	A	A	A	A	A	A	A	G	G	A	A	A	R	A	A	A	A	A	A	A	A	A	G
Excalibur_c1254_257	1748	chr7A	20556565	20556657	G	A	G	G	G	G	A	G	A	A	A	A	G	G	G	G	A	A	G	A	A	G	G	G	G	A	G	G	A	A	A	G	A	A	G	A	A	G	G	G	G	A	G	G	G
BobWhite_c30055_531	1749	chr6A	633362	633462	A	A	G	G	A	A	A	G	A	A	A	A	G	A	G	A	A	A	G	G	A	A	A	A	A	A	G	G	A	A	A	A	A	G	G	A	A	A	A	A	G	A	A	G	A
Excalibur_c13033_240	1750	chr7B	687323021	687323121	G	G	G	G	G	G	G	G	G	G	G	G	G	G	A	A	G	G	A	A	G	G	G	G	G	G	G	G	G	G	G	G	G	A	A	G	A	A	G	G	A	G	G	G	G
Excalibur_c13046_166	1751	chr2A	740361392	740361489	R	R	G	G	R	R	G	R	A	G	R	R	A	A	A	R	G	G	A	A	R	G	A	R	A	R	A	A	R	A	A	R	A	G	A	G	R	R	R	A	A	G	G	R	A
Excalibur_c13077_265	1752	chrUn	108987407	108987507	G	A	A	A	A	A	A	A	A	A	A	A	A	A	A	A	A	G	A	A	A	A	A	G	A	G	A	A	A	A	G	A	A	A	A	A	A	G	G	A	A	A	A	A	A
Excalibur_c1402_210	1753	chrUn	82531053	82531153	G	A	A	R	A	G	A	A	G	G	G	A	A	A	A	G	G	G	G	G	G	G	A	G	G	G	G	G	A	A	G	A	G	G	G	A	A	A	G	A	A	A	G	A	A
BobWhite_c30440_218	1754	chr2A	580250888	580250988	G	G	G	G	G	G	G	G	G	G	G	G	G	G	G	G	G	G	G	A	G	A	A	A	A	A	A	A	A	A	A	A	A	A	A	A	A	G	A	A	A	A	A	A	A
Excalibur_c14933_154	1755	chr2D	597894538	597894638	A	A	G	A	A	A	A	G	A	G	A	A	A	A	G	A	A	G	G	A	A	A	A	A	A	A	A	A	A	G	A	A	A	A	A	A	A	A	A	A	A	A	A	A	A
Excalibur_c15009_1129	1756	chr3A	749404675	749404775	G	G	G	G	G	A	G	G	G	G	G	G	G	G	A	G	G	G	G	G	G	G	G	G	G	G	G	G	G	G	A	G	G	A	G	G	G	A	G	G	G	G	G	G	G
Excalibur_c15165_367	1757	chr1A	3256149	3256249	G	G	A	A	G	A	A	G	A	A	G	A	A	A	A	A	A	A	A	A	G	G	A	A	A	A	G	A	G	G	A	A	A	A	A	G	A	G	G	A	A	A	G	G	A
Excalibur_c1529_2157	1758	chr3A	8686949	8687049	G	R	G	G	R	R	G	G	G	G	G	R	G	G	R	G	G	G	G	A	R	A	A	A	R	R	R	A	R	R	A	R	A	A	A	A	R	G	A	A	R	G	A	A	A
Excalibur_c15412_728	1759	chr2A	101994014	101994114	A	A	A	G	A	A	A	A	G	G	G	A	A	G	A	A	G	A	A	G	A	G	G	A	A	A	A	G	G	G	G	A	G	G	A	G	A	A	A	G	A	G	A	A	A
Excalibur_c15510_190	1760	chr2B	245889113	245889213	A	A	A	A	A	A	A	A	A	A	A	A	A	A	A	A	A	A	A	G	A	G	G	G	G	G	G	G	G	G	G	G	G	G	G	G	G	A	G	G	G	G	G	G	G
Excalibur_c1559_913	1761	chr5B	712904516	712904616	G	G	G	G	A	A	G	G	A	A	G	G	G	A	G	G	A	A	A	A	A	A	G	A	G	A	G	A	A	A	A	A	A	A	G	A	A	G	G	A	G	A	A	G	A
Excalibur_c15617_425	1762	chr1A	530205918	530206018	A	A	A	A	A	A	A	A	A	A	A	A	A	A	G	A	A	A	A	G	A	A	A	A	A	A	A	G	A	A	G	A	G	G	G	A	A	G	A	A	G	A	A	A	A
Excalibur_c15904_1331	1763	chr7A	250037095	250037195	G	G	G	G	G	G	G	A	G	G	G	G	R	G	A	G	G	G	G	A	G	G	G	G	G	G	G	A	G	G	G	G	G	A	A	G	G	G	G	G	G	G	G	A	G
Excalibur_c16154_246	1764	chr1B	478566699	478566799	A	A	G	A	A	A	A	A	A	A	A	A	A	A	A	A	A	A	A	A	A	A	A	A	A	A	G	A	A	A	A	G	A	A	G	A	G	R	A	A	R	A	A	A	G
Excalibur_c16292_1338	1765	chr1A	390089693	390089793	A	A	G	A	G	A	A	A	A	A	A	A	G	A	A	A	A	A	A	G	A	A	A	A	A	A	A	A	A	A	G	A	A	G	A	A	A	A	A	A	A	A	A	A	A
Excalibur_c16470_278	1766	chr4B	657979815	657979915	A	A	A	A	A	A	A	A	A	A	A	A	A	A	A	A	A	A	A	A	A	A	G	A	A	A	A	A	A	A	A	A	A	A	A	A	A	A	A	G	A	A	A	A	A
Excalibur_c16470_494	1767	chr4B	657980031	657980131	G	G	G	G	G	G	G	G	G	G	G	G	G	G	G	G	G	G	G	G	G	G	A	G	G	G	G	G	G	G	G	G	G	G	G	G	G	G	G	A	G	G	G	G	G
Excalibur_c16470_623	1768	chr4B	657980160	657980260	G	G	G	G	G	G	G	G	G	G	G	G	G	G	G	G	G	G	G	G	G	G	A	G	G	G	G	G	G	G	G	G	G	G	G	G	G	G	G	A	G	G	G	G	G
Excalibur_c16570_925	1769	chr1A	530173076	530173176	G	G	G	G	G	G	G	G	G	G	G	G	A	G	A	G	G	G	G	G	G	G	G	G	G	G	G	G	G	A	A	G	G	G	G	G	G	G	G	G	G	G	G	G	A
Excalibur_c16573_197	1770	chr5D	559984133	559984233	G	G	G	G	A	A	G	G	A	A	G	G	G	A	G	G	A	A	A	A	A	A	G	G	G	G	G	A	A	A	A	G	A	A	G	A	A	G	G	A	G	A	G	G	A
Excalibur_c16580_388	1771	0	0	0	A	G	G	A	G	A	A	G	G	A	A	A	G	G	G	G	A	G	G	G	A	G	G	A	G	G	A	G	A	G	A	A	A	A	G	G	A	A	G	G	G	A	G	A	G
Excalibur_c16804_1108	1772	chr7D	572735389	572735489	A	G	G	G	A	G	A	A	A	G	A	G	A	A	A	G	A	G	A	G	G	G	A	G	A	A	A	A	G	A	A	G	A	A	G	A	G	G	A	A	A	G	G	A	A
BobWhite_c31_2478	1773	chr5B	707415667	707415767	A	A	A	A	A	A	A	A	R	A	A	A	A	A	A	A	G	A	A	A	A	A	A	A	A	A	A	A	A	A	A	A	A	A	A	A	A	A	A	A	A	G	A	A	A
Excalibur_c1688_491	1774	chr7B	733609712	733609812	A	A	A	G	A	A	A	A	A	A	A	A	A	A	A	A	A	G	A	A	A	A	A	A	G	G	A	A	A	A	A	A	A	A	G	A	A	A	G	G	G	A	A	A	A
Excalibur_c1692_1225	1775	0	0	0	G	A	A	G	A	G	G	G	A	G	G	A	A	G	A	A	G	G	A	A	A	A	G	G	G	G	G	G	A	A	A	A	A	A	A	A	G	G	G	A	A	G	A	G	G
Excalibur_c1706_1413	1776	chr4B	636916761	636916861	G	G	G	G	G	G	G	A	G	G	G	G	A	G	G	G	G	G	G	G	G	G	G	G	G	G	G	G	G	G	G	A	A	G	G	G	G	G	G	G	G	G	G	G	A
BobWhite_c31108_66	1777	chr2B	696677569	696677662	G	G	G	G	G	G	G	A	G	G	G	G	G	G	G	G	G	G	G	A	G	G	G	G	G	G	G	G	G	G	G	G	A	A	G	G	G	A	G	A	G	G	G	A	A
Excalibur_c17250_592	1778	chr2B	6263633	6263733	G	G	G	G	G	R	G	G	G	G	G	G	G	R	G	G	G	G	G	G	G	G	A	G	G	G	G	G	G	G	G	G	G	G	G	G	G	G	G	G	A	G	G	A	G
Excalibur_c17301_141	1779	chr1A	376869915	376870015	A	A	A	G	A	A	A	A	A	A	A	A	A	A	A	A	A	A	A	G	A	G	G	G	G	G	G	G	G	G	G	G	G	G	G	G	G	A	G	G	G	G	G	G	G
Excalibur_c17420_213	1780	0	0	0	G	G	G	G	G	G	G	G	G	G	G	G	G	G	A	G	G	G	G	A	G	G	G	G	G	G	G	G	G	G	A	G	G	A	A	G	G	G	A	G	A	G	G	G	G
Excalibur_c17745_108	1781	0	0	0	G	G	G	A	G	G	A	G	A	G	G	G	A	A	A	G	G	G	A	A	G	A	A	G	A	G	A	A	G	A	A	G	A	G	A	G	G	G	G	A	A	G	G	G	A
Excalibur_c17947_1805	1782	chr5A	591156480	591156580	G	G	G	G	G	G	G	G	G	G	G	G	G	G	G	G	G	G	G	A	G	A	A	A	A	A	A	A	A	A	A	A	A	A	A	A	A	G	A	A	A	A	A	A	A
Excalibur_c18632_1700	1783	0	0	0	G	G	A	G	G	G	G	A	G	A	G	G	G	G	R	G	G	G	G	A	G	G	G	G	G	G	G	G	G	G	A	G	G	G	G	G	G	G	G	G	G	G	G	G	G
BobWhite_c31394_311	1784	chr1A	274971403	274971503	G	G	G	G	G	G	G	G	G	G	G	G	G	G	G	G	G	G	G	A	G	A	A	A	A	A	A	A	A	A	A	A	A	A	A	A	A	G	A	A	A	A	A	A	A
Excalibur_c18975_1194	1785	chr6A	83363288	83363388	A	A	A	A	A	A	A	A	A	A	A	A	A	A	A	A	A	A	A	A	A	A	A	A	A	A	A	A	A	A	A	A	A	A	A	A	A	A	G	A	A	A	A	A	A
Excalibur_c18989_1026	1786	chr2A	674029401	674029498	G	A	A	A	R	G	G	G	A	A	G	A	R	G	A	A	G	G	G	A	G	A	G	A	G	A	A	A	G	G	A	A	A	A	G	G	A	G	G	G	R	G	A	G	G
BobWhite_c31547_236	1787	chr2B	483681044	483681144	G	G	G	G	G	G	G	G	G	G	G	G	G	G	G	G	G	G	G	A	G	A	A	A	A	A	A	A	A	A	A	A	A	A	A	A	A	G	A	A	A	A	A	A	A
Excalibur_c19182_226	1788	chr6A	606766732	606766814	G	A	G	G	G	G	G	G	G	G	G	A	G	A	A	A	G	G	A	G	G	A	G	G	G	G	G	G	A	A	G	G	G	G	A	G	R	G	A	G	G	G	G	G	G
Excalibur_c19303_593	1789	0	0	0	G	A	G	G	G	G	A	G	G	G	G	G	A	G	G	G	G	A	G	G	G	G	G	A	G	A	G	G	G	G	G	G	G	G	G	G	G	G	G	G	G	G	G	G	G
Excalibur_c1935_1234	1790	chr7A	706907227	706907327	G	G	G	G	G	A	G	G	A	G	A	G	A	A	G	G	A	G	G	A	G	G	A	G	G	G	G	G	G	G	G	G	A	G	G	A	G	G	G	G	G	A	G	G	G
Excalibur_c1935_1885	1791	chr7A	706908930	706909016	G	G	G	G	G	A	G	G	A	G	A	G	A	A	G	G	A	G	G	A	G	G	A	G	G	G	G	G	G	G	G	G	A	G	G	A	G	G	G	G	G	A	G	G	G
Excalibur_c1944_1017	1792	chr2B	95860664	95860764	G	G	G	G	G	G	G	G	G	A	G	G	A	G	G	G	G	G	G	G	G	G	G	G	G	G	A	A	A	G	G	G	G	G	G	G	G	G	G	A	G	G	G	A	G
Excalibur_c19857_549	1793	chr1B	572296743	572296843	G	G	G	G	G	G	G	G	G	A	G	G	A	G	A	G	G	G	G	G	G	G	G	G	G	G	G	G	G	A	A	G	G	G	R	G	G	G	G	G	G	G	G	G	A
Excalibur_c1988_181	1794	chr6B	9036187	9036287	G	G	G	G	G	G	G	G	G	G	G	G	G	G	G	G	G	G	G	G	G	G	G	G	A	G	R	A	G	G	G	G	G	G	G	G	G	G	G	G	R	G	G	G	G
Excalibur_c1988_276	1795	chr6B	9036092	9036192	G	G	G	G	G	G	G	G	G	G	G	G	G	G	G	G	G	G	G	G	G	G	G	G	A	G	G	A	G	G	G	G	G	G	G	G	G	G	G	G	G	G	G	G	G
Excalibur_c200_1664	1796	chr7A	244469835	244469935	G	G	G	G	G	G	G	A	G	G	G	G	G	G	G	G	G	G	G	A	G	G	G	G	G	G	G	R	G	G	R	G	G	A	A	G	R	G	G	G	G	G	G	A	G
Excalibur_c20063_318	1797	chr4B	636779099	636779199	A	A	A	A	A	A	A	G	A	A	A	A	G	A	A	A	A	A	A	A	A	A	A	A	A	A	A	A	A	A	A	G	G	A	A	A	A	A	A	A	A	A	A	A	G
Excalibur_c20309_539	1798	0	0	0	G	G	G	G	G	G	G	G	G	G	G	G	G	G	G	G	G	G	G	G	G	G	G	G	G	G	G	G	G	G	A	G	G	G	A	G	G	G	G	G	G	G	G	G	G
Excalibur_c20411_127	1799	chr4B	660656774	660656874	A	G	A	A	G	G	A	G	A	A	A	A	G	A	G	G	A	A	A	A	G	A	A	A	A	A	A	A	A	G	A	A	A	A	A	A	A	A	A	A	A	A	G	A	A
Excalibur_c20462_128	1800	chr1A	568112098	568112198	A	A	A	A	A	A	A	A	A	A	A	G	A	A	A	A	A	A	A	A	G	G	A	A	A	A	A	A	A	A	A	G	A	A	A	A	A	A	A	A	A	A	G	A	A
Excalibur_c20837_868	1801	chr3B	610558599	610558699	G	G	G	G	G	G	G	G	G	G	G	G	G	G	G	G	G	G	G	A	G	A	A	A	A	A	A	A	A	A	A	A	A	A	A	A	A	G	A	A	A	A	A	A	A
Excalibur_c20863_318	1802	chr1B	84962162	84962262	A	A	A	A	A	A	A	A	A	A	A	A	A	A	A	A	A	A	G	A	A	A	A	A	A	A	A	A	A	A	A	A	A	A	A	A	A	A	A	G	A	A	A	A	A
Excalibur_c21568_1462	1803	chr6A	486824700	486824801	G	G	A	G	G	G	G	A	A	A	G	G	R	A	A	G	G	G	A	A	G	G	A	A	G	G	G	A	G	G	A	G	G	G	G	G	G	G	A	G	A	G	G	G	G
Excalibur_c21846_709	1804	chr5A	534251160	534251256	A	G	A	A	A	A	G	A	A	G	A	A	G	A	A	A	A	G	G	G	A	A	A	G	A	G	A	G	A	G	G	A	A	G	G	A	G	A	A	A	G	A	A	G	G
Excalibur_c22052_303	1805	0	0	0	G	G	G	G	A	A	A	A	A	G	A	A	A	A	A	G	A	A	A	A	G	G	A	G	A	G	A	A	A	A	A	A	A	A	A	A	A	A	G	A	A	A	G	G	G
Excalibur_c22201_542	1806	chr2D	638613628	638613728	A	A	A	A	A	A	A	A	A	A	A	A	G	A	G	A	A	A	A	A	A	A	A	A	A	A	A	A	A	A	A	A	A	A	A	A	A	A	A	A	A	A	A	A	A
Excalibur_c22465_625	1807	chr5A	2648818	2648918	G	G	G	G	G	G	G	G	G	G	G	G	G	A	G	G	A	G	G	G	G	G	G	G	G	G	G	G	G	G	G	G	G	G	G	G	G	G	G	G	G	G	G	G	G
Excalibur_c22696_316	1808	chr2A	741371240	741371320	G	G	G	G	G	G	G	G	G	A	G	G	A	G	A	G	G	G	G	G	G	G	G	G	G	G	G	G	A	G	A	G	G	G	A	G	A	A	G	G	A	G	G	G	G
Excalibur_c22724_85	1809	chr4A	622201087	622201187	G	G	G	G	G	A	A	G	A	A	G	G	G	A	A	G	A	A	A	A	G	A	G	G	G	A	G	A	A	A	A	G	A	G	A	A	A	G	G	G	G	A	A	A	A
BobWhite_c32495_258	1810	chr5A	469901739	469901839	A	A	G	G	G	G	G	G	G	R	G	G	G	G	G	A	G	G	A	G	A	A	G	A	G	A	A	A	G	G	G	G	G	G	A	G	G	G	G	A	R	G	A	A	G
Excalibur_c22848_1651	1811	chr5A	598245330	598245430	A	G	G	A	R	R	A	A	R	G	A	A	R	G	G	G	A	A	G	G	A	A	G	G	A	G	G	G	A	G	G	G	G	G	G	A	G	A	A	A	G	G	G	G	A
Excalibur_c22852_401	1812	chr3A	265536966	265537066	A	A	A	A	A	A	A	A	G	A	A	A	A	A	A	A	A	G	A	A	A	A	A	R	G	G	A	A	A	A	A	A	A	A	A	A	A	A	A	A	A	A	A	A	A
Excalibur_c23239_783	1813	0	0	0	A	A	R	G	A	A	G	A	R	A	A	A	R	R	R	A	A	R	R	R	A	G	R	A	R	A	G	R	R	R	R	A	R	R	G	A	R	A	R	R	G	R	R	A	R
BobWhite_c32626_245	1814	chr1A	327530950	327531043	G	G	G	G	G	G	G	G	G	G	G	G	G	G	G	G	G	G	G	A	G	A	A	A	A	A	A	A	A	A	A	A	A	A	A	A	A	G	A	A	A	A	A	A	A
Excalibur_c2328_1207	1815	chr6A	410580231	410580331	G	G	G	G	G	G	G	A	A	A	G	G	G	A	A	G	G	G	A	G	G	G	A	A	G	G	G	A	G	G	G	G	G	G	G	G	G	G	A	G	A	G	G	G	G
Excalibur_c23328_127	1816	chr7B	553625957	553626057	G	G	A	G	A	A	G	G	A	G	G	G	G	A	A	G	G	A	A	G	G	G	A	A	A	G	G	A	A	A	A	A	G	G	A	A	G	G	G	A	R	G	A	A	G
Excalibur_c23426_1581	1817	chr5B	40786579	40786679	G	G	G	G	G	G	G	G	G	G	G	G	G	G	G	G	G	G	G	A	G	G	G	A	G	G	A	A	G	G	A	G	G	A	G	G	G	G	G	G	G	G	G	G	G
Excalibur_c24033_1170	1818	chr2B	191752371	191752471	G	G	G	G	G	G	G	G	A	G	G	G	G	G	G	G	G	G	G	G	G	G	G	G	G	G	G	G	G	A	A	G	G	G	G	G	G	G	G	G	G	G	G	G	A
Excalibur_c24123_1597	1819	chr3A	56222415	56222515	A	A	A	G	G	A	A	A	A	A	A	A	A	A	G	A	A	A	A	A	G	A	A	A	A	A	A	A	A	A	G	A	A	G	A	A	G	A	A	A	A	A	A	A	A
Excalibur_c2419_531	1820	chr3A	150717548	150717635	G	G	G	A	A	G	G	G	G	G	G	G	A	G	G	G	G	G	G	A	A	G	G	G	G	G	G	G	G	G	G	G	A	A	A	G	A	A	A	A	A	G	G	A	G
Excalibur_c24380_353	1821	chr2A	13848409	13848509	A	A	A	G	A	A	A	A	R	G	A	A	A	G	G	G	G	G	A	G	A	G	G	G	G	G	A	G	G	A	A	A	G	G	G	A	G	G	A	G	G	G	A	G	G
Excalibur_c24410_754	1822	chr2A	733629392	733629485	A	A	A	G	A	A	G	A	G	A	A	A	G	G	G	A	A	A	G	G	A	G	G	A	G	A	G	G	A	G	G	A	G	A	G	A	A	A	A	G	G	A	A	A	G
Excalibur_c24688_407	1823	chr6D	460734968	460735066	G	G	A	A	G	G	G	G	G	G	G	G	A	G	A	G	G	G	A	A	G	G	G	G	G	G	G	G	A	G	A	A	A	A	A	G	G	G	G	G	A	G	G	G	A
BobWhite_c32938_177	1824	chr2B	715599546	715599646	G	G	G	A	G	G	A	G	G	G	G	G	R	A	G	G	G	G	A	A	G	A	A	G	R	G	G	G	G	A	A	G	A	G	A	G	G	G	G	A	R	G	G	G	A
Excalibur_c24959_182	1825	0	0	0	G	G	G	G	G	G	G	G	G	A	G	G	G	G	G	G	G	G	G	G	G	G	G	G	G	G	G	G	G	G	A	G	G	G	G	G	G	G	G	G	G	G	G	G	G
Excalibur_c2553_894	1826	chr2A	102677046	102677146	A	A	A	A	A	A	A	A	A	A	A	A	A	A	A	A	A	A	A	A	A	G	A	G	A	A	A	G	A	A	A	G	A	A	A	A	A	A	A	A	A	A	A	A	A
BobWhite_c1149_539	1827	chr2B	18385740	18385840	R	R	R	R	R	R	R	R	R	R	R	R	R	R	R	R	R	R	R	R	R	A	G	R	G	R	R	R	A	R	R	R	R	R	R	R	R	R	R	A	R	R	R	R	R
Excalibur_c25545_249	1828	chr7B	46999609	46999709	G	G	G	G	G	G	G	G	G	G	G	G	G	G	G	G	G	G	G	A	G	G	G	G	G	G	G	G	G	G	G	G	G	A	G	G	G	G	G	G	G	G	G	G	A
BobWhite_c33018_649	1829	chr6A	459876704	459876791	G	G	G	G	G	G	G	G	A	G	G	G	G	G	G	G	G	G	G	G	G	G	G	A	G	G	G	G	G	G	G	G	G	G	G	G	G	G	A	G	G	G	G	G	G
Excalibur_c26041_192	1830	chr3A	98964357	98964457	G	G	G	G	G	G	G	G	G	G	G	G	G	G	G	G	G	G	G	A	G	A	A	A	A	A	A	A	A	A	A	A	A	A	A	A	A	G	A	A	A	A	A	A	A
Excalibur_c26057_1049	1831	chr6A	547739803	547739903	A	G	A	R	A	G	G	A	G	G	G	A	G	G	G	A	G	G	G	A	A	G	G	G	G	G	G	A	A	G	A	A	A	A	G	G	A	A	A	A	G	G	G	A	G
Excalibur_c26483_387	1832	chr2B	685746074	685746174	A	A	A	A	A	A	A	A	A	A	A	A	A	A	A	A	A	A	A	G	A	G	G	G	G	G	G	G	G	G	G	G	G	A	G	G	G	A	G	G	G	G	G	G	G
Excalibur_c27054_53	1833	chr2A	763368883	763368983	G	G	G	G	G	G	G	G	G	G	G	G	G	G	G	G	G	G	G	G	G	G	G	G	G	G	G	G	G	G	G	G	G	G	G	G	G	G	G	G	G	G	G	G	G
Excalibur_c27279_699	1834	0	0	0	A	A	A	G	G	G	G	G	G	A	A	G	G	A	G	G	A	G	G	G	G	G	G	G	G	G	G	A	A	G	G	A	G	G	A	A	G	A	G	G	G	A	A	A	G
BobWhite_c33444_135	1835	chr3A	20133950	20134050	G	G	G	G	G	A	G	G	A	A	G	G	A	A	A	G	A	G	A	G	A	A	G	A	G	G	A	A	G	G	A	G	G	A	A	A	A	G	A	A	A	A	G	A	A
BobWhite_c33506_732	1836	chr1B	480820956	480821056	A	G	G	G	G	G	A	A	G	G	A	G	A	G	G	G	G	G	G	A	G	G	G	G	G	G	G	G	G	G	A	G	A	A	G	A	G	G	A	A	A	G	G	A	G
Excalibur_c28255_430	1837	chr1A	9194991	9195088	G	G	A	G	G	G	G	G	A	A	A	G	A	A	A	G	A	A	A	A	G	G	A	A	A	A	G	A	G	G	A	G	A	A	A	A	A	A	A	A	G	G	A	A	A
Excalibur_c28380_608	1838	chr2A	268988105	268988198	G	G	G	G	G	G	G	G	G	A	G	G	G	G	G	G	G	G	G	G	A	G	G	G	G	G	G	G	G	G	G	A	G	G	G	G	A	G	G	G	A	G	G	G	G
Excalibur_c28575_93	1839	chr3D	332081163	332081263	G	G	G	G	G	G	G	G	G	G	G	G	G	G	G	G	G	G	G	A	G	A	A	A	A	A	A	A	A	A	A	A	A	A	A	A	A	G	A	A	A	A	A	A	A
BobWhite_c3356_442	1840	chr3A	716778146	716778246	G	G	G	G	G	G	G	G	G	G	G	G	G	G	G	G	G	G	A	G	G	G	A	G	G	G	G	G	G	G	G	G	G	G	G	G	G	G	G	G	G	G	G	G	G
Excalibur_c28592_173	1841	0	0	0	G	G	G	G	G	A	A	G	A	A	G	G	G	A	A	G	A	A	A	A	G	A	G	G	G	A	G	A	A	A	A	G	A	G	A	A	A	G	G	G	G	G	A	A	A
Excalibur_c28592_377	1842	chr4A	621845624	621845724	G	G	G	G	G	A	A	G	A	A	G	G	G	A	A	G	A	A	A	A	G	A	G	G	G	A	G	A	A	A	A	G	A	G	A	A	A	G	G	G	G	G	A	A	A
BobWhite_c33756_74	1843	chr1D	10382972	10383072	G	A	G	A	G	A	G	A	A	A	G	A	A	G	A	G	G	G	G	A	G	G	G	G	G	G	G	A	A	A	A	A	A	A	G	G	A	A	G	G	A	G	A	A	A
Excalibur_c29231_905	1844	chrUn	11763711	11763811	G	G	G	G	G	G	G	G	G	G	G	G	G	G	G	G	G	G	G	R	G	G	G	G	G	G	G	A	G	G	G	G	G	A	G	G	A	A	G	G	G	G	G	A	G
Excalibur_c29282_749	1845	chr4B	612540670	612540770	G	G	G	G	G	G	G	G	G	G	G	G	G	G	G	G	G	G	G	A	G	A	A	A	A	A	A	A	A	A	A	A	A	A	A	A	A	G	A	A	A	A	A	A	A
Excalibur_c29568_191	1846	chr4B	646267501	646267601	G	G	G	G	G	G	G	G	G	G	G	G	G	G	R	G	G	G	R	A	G	G	G	G	G	G	G	G	G	G	A	G	G	A	A	G	G	G	G	G	A	G	G	G	G
Excalibur_c29605_100	1847	chr1A	520580250	520580350	A	G	A	A	A	A	A	A	G	G	A	A	A	A	A	A	G	A	G	A	A	A	A	A	A	A	A	G	A	A	A	G	G	A	A	A	A	A	A	G	A	G	A	A	G
Excalibur_c29688_270	1848	chr2A	72712882	72712982	G	G	G	G	G	G	G	G	G	G	G	G	G	G	G	G	G	G	G	A	G	A	A	A	A	A	A	A	A	A	A	A	A	A	A	A	A	G	A	A	A	A	A	A	A
Excalibur_c2995_259	1849	chr2A	533465059	533465159	G	G	G	G	G	G	G	G	G	R	A	G	G	A	G	G	A	G	G	G	G	G	G	G	G	G	G	A	G	G	G	G	G	G	G	G	G	G	G	G	G	A	G	G	A
Excalibur_c30527_515	1850	chr3B	584695123	584695223	G	A	A	A	A	A	A	A	A	A	A	A	A	A	A	A	G	A	A	G	G	A	A	A	A	A	A	A	A	A	A	G	A	G	A	G	G	G	A	A	R	A	G	G	A
Excalibur_c31786_350	1851	chr5B	26848125	26848225	A	A	A	A	A	A	A	A	A	A	A	A	A	A	A	A	A	A	A	G	A	G	G	G	G	G	G	G	G	G	G	G	G	G	G	G	G	A	G	G	G	G	G	G	G
Excalibur_c31801_752	1852	chr6A	2953294	2953376	G	G	G	A	A	A	A	G	A	G	G	G	A	A	G	G	G	G	G	A	G	A	A	G	G	G	G	G	A	A	G	G	A	A	A	A	A	G	G	A	R	A	G	G	A
Excalibur_c31878_70	1853	chr1A	488623137	488623234	G	G	G	G	G	G	G	G	G	G	G	G	G	G	G	G	G	G	G	A	G	A	A	A	A	A	A	A	A	A	A	A	A	A	A	A	A	G	A	A	A	A	A	A	A
Excalibur_c31994_684	1854	chr6A	616917615	616917715	G	G	G	G	G	G	G	G	A	G	G	G	A	G	A	G	G	G	G	A	G	G	G	G	G	G	G	G	G	G	G	G	R	A	G	G	G	A	G	G	A	G	G	G	G
Excalibur_c32189_941	1855	chr5A	6412540	6412637	G	G	G	G	R	G	G	G	G	G	G	G	G	G	G	G	G	G	G	G	G	A	G	G	G	G	A	G	A	G	G	G	G	G	G	G	G	G	G	A	G	G	G	G	G
Excalibur_c32242_137	1856	chr6D	461316061	461316144	G	G	A	A	G	G	G	G	G	G	G	G	A	G	A	G	G	G	A	A	G	G	G	G	G	G	G	G	A	G	A	A	A	A	A	G	G	G	G	G	A	G	G	G	A
Excalibur_c3258_402	1857	chr1A	530234609	530234709	A	A	A	A	A	A	A	A	A	A	A	A	G	A	G	A	A	A	A	A	A	A	A	A	A	A	A	A	A	G	G	A	A	A	R	A	A	A	A	A	A	A	A	A	G
Excalibur_c33214_659	1858	chr4A	714521212	714521312	G	G	G	G	G	G	G	G	G	G	G	G	G	G	G	G	G	G	A	G	G	G	A	G	G	G	G	G	G	G	G	G	G	A	G	G	G	G	G	G	G	G	G	G	G
Excalibur_c3336_1007	1859	chr4A	542022911	542023011	A	A	A	A	A	A	A	A	A	A	A	A	A	A	A	A	A	A	A	A	A	A	A	A	A	A	A	A	A	A	A	A	A	A	A	A	A	A	A	A	A	A	A	A	A
Excalibur_c3409_2291	1860	chr4A	715750787	715750887	A	G	G	G	G	G	G	A	A	A	A	G	A	G	A	G	A	A	A	A	G	G	A	G	A	A	A	A	G	A	A	G	A	A	A	A	G	A	G	G	A	G	G	A	A
BobWhite_c346_253	1861	chr1A	441954886	441954971	A	G	G	G	G	G	A	G	G	G	A	G	G	R	A	G	G	G	A	G	R	G	A	G	G	G	G	G	G	G	G	G	G	G	A	A	G	A	A	A	A	G	G	A	G
Excalibur_c3454_1674	1862	chr2A	690934836	690934936	A	A	A	G	A	A	A	A	A	G	A	A	A	A	A	A	A	A	A	A	A	A	A	A	A	A	A	G	A	A	A	A	A	A	G	A	A	A	A	A	A	A	A	A	A
Excalibur_c34937_734	1863	chr2A	4789162	4789245	A	A	A	A	A	A	A	A	G	A	A	A	A	A	G	A	A	A	A	A	A	A	A	A	A	A	A	A	A	A	A	A	A	A	A	A	A	A	A	A	G	A	A	G	A
Excalibur_c35074_106	1864	chr2B	734495443	734495543	A	A	A	G	A	A	G	A	G	A	A	A	G	G	G	A	A	A	G	G	A	G	G	A	G	A	G	G	A	G	G	A	G	A	G	A	G	A	A	G	G	A	A	G	G
Excalibur_c35289_64	1865	chr1B	679299585	679299685	A	A	A	R	A	A	A	A	G	G	A	A	A	A	G	A	A	A	A	R	A	A	A	A	A	A	G	G	A	R	R	A	R	G	R	A	A	A	A	A	G	A	A	A	G
Excalibur_c35345_476	1866	chr1B	683468400	683468487	A	A	A	A	A	A	A	A	A	A	A	A	A	A	A	A	A	A	A	A	A	A	A	G	A	A	A	A	A	A	A	A	A	A	A	A	A	A	A	A	A	A	A	A	G
Excalibur_c35350_424	1867	0	0	0	G	G	G	G	G	G	G	G	R	G	G	G	G	G	R	G	G	G	G	A	G	R	R	R	R	R	R	R	R	R	R	R	A	A	R	R	R	G	R	R	A	R	R	R	R
Excalibur_c35514_88	1868	chr4B	666255395	666255488	G	G	G	G	G	G	G	G	G	G	G	G	G	R	G	G	G	G	G	G	G	G	A	G	A	G	G	G	G	G	G	G	G	G	G	G	A	G	G	G	G	G	G	A	G
Excalibur_c3556_520	1869	chr3A	737970287	737970387	A	G	A	A	A	A	A	A	A	G	A	G	A	A	G	G	A	A	A	A	A	A	A	G	A	G	G	A	G	A	A	G	A	A	A	A	A	A	A	A	A	G	A	A	A
Excalibur_c35561_309	1870	chr5B	612682399	612682499	A	G	G	A	G	G	A	A	A	G	A	G	A	A	G	G	A	A	A	G	A	A	A	G	G	G	G	A	G	A	G	G	G	G	G	A	G	G	G	G	R	G	G	A	A
BobWhite_c34694_70	1871	chr6A	607956863	607956963	A	A	G	G	A	A	A	A	A	A	A	A	G	A	G	A	A	A	G	G	A	A	A	A	A	A	A	A	G	A	G	G	G	G	G	A	A	A	A	A	G	A	A	A	G
Excalibur_c3574_607	1872	chr2D	55369658	55369758	A	A	A	A	A	A	A	A	A	A	A	A	G	A	A	A	A	A	A	A	A	A	A	A	A	A	A	A	A	A	A	A	A	A	A	A	A	A	A	A	A	A	A	A	A
Excalibur_c36481_1319	1873	chr2A	717940824	717940924	G	G	G	G	G	G	G	G	G	G	G	G	A	G	G	G	G	G	A	G	G	G	G	G	G	G	G	G	G	G	G	G	G	G	G	G	G	G	G	G	G	G	G	G	G
Excalibur_c36481_519	1874	chr2A	717941852	717941952	G	G	G	A	G	G	G	G	G	G	G	G	A	G	G	G	G	G	A	G	G	G	G	G	G	G	G	G	G	G	G	G	G	G	G	G	G	G	G	G	G	G	G	G	G
Excalibur_c37696_51	1875	chr5B	711714640	711714740	A	A	A	A	A	A	A	A	A	G	A	A	A	A	A	A	A	A	A	A	A	A	A	A	A	A	A	A	A	A	A	A	A	A	A	A	A	G	A	A	A	A	A	A	G
Excalibur_c37807_390	1876	chr4A	663273738	663273838	A	A	R	A	A	A	A	G	G	A	A	A	A	A	R	A	A	A	G	G	A	A	A	A	A	A	G	G	A	A	G	A	G	A	G	A	G	R	A	A	A	A	A	A	A
BobWhite_c34996_280	1877	0	0	0	A	A	G	G	A	A	A	A	A	A	A	A	G	A	G	A	A	A	G	G	A	A	A	A	A	A	A	A	G	A	G	G	G	G	G	A	A	A	A	A	G	A	A	A	G
Excalibur_c3879_228	1878	chr3B	3242148	3242235	G	G	G	G	G	G	G	G	G	G	G	G	G	A	G	G	G	G	A	G	G	G	A	G	G	G	G	G	G	G	G	G	G	G	A	G	G	G	G	A	G	G	G	G	G
Excalibur_c39298_279	1879	chr7A	19899528	19899628	A	R	G	R	G	G	R	A	R	R	R	R	A	R	R	R	R	R	R	R	R	G	R	G	R	R	R	R	R	R	R	G	R	R	A	R	R	R	G	R	R	R	G	R	R
Excalibur_c39621_139	1880	chr4A	64150525	64150625	A	A	A	A	A	R	G	A	A	A	A	A	A	G	A	G	G	G	A	A	G	A	A	G	A	G	A	G	A	A	A	A	A	A	A	A	A	A	A	A	A	A	A	A	A
Excalibur_c4084_408	1881	0	0	0	G	G	G	G	G	G	G	G	G	G	G	G	G	G	G	G	G	G	G	G	G	G	G	G	G	G	G	G	G	G	G	G	G	G	G	G	G	G	G	G	G	G	G	G	G
Excalibur_c4159_1134	1882	chr2A	219149199	219149299	G	G	G	G	G	G	G	G	G	G	G	G	G	G	G	G	G	G	G	A	G	A	A	A	A	A	A	A	A	A	A	R	A	A	A	A	A	G	A	A	R	A	A	A	A
Excalibur_c419_65	1883	chr2A	601848788	601848888	G	G	A	A	G	G	G	G	A	G	G	G	A	G	A	G	G	G	G	A	G	G	G	A	G	A	G	G	G	G	A	G	A	A	A	G	G	G	G	G	R	G	A	G	G
Excalibur_c42185_156	1884	chr2D	600028450	600028550	A	R	R	A	R	A	A	A	A	A	A	A	A	A	A	A	A	A	R	R	A	R	A	A	A	A	A	A	A	A	R	R	R	A	R	A	R	A	A	G	R	A	A	A	G
Excalibur_c42190_383	1885	chr5D	546906300	546906400	G	G	G	G	G	A	A	G	A	A	G	G	G	A	A	G	A	R	A	A	G	A	G	G	G	A	G	A	A	A	A	G	A	G	A	A	A	G	G	G	G	A	A	A	A
BobWhite_c35150_107	1886	chr2B	731609536	731609635	A	A	A	G	A	A	G	A	G	A	A	A	G	R	G	A	A	A	G	G	A	G	G	A	G	A	G	G	A	G	G	A	G	A	G	A	A	A	A	G	G	A	A	A	G
Excalibur_c42595_581	1887	chr1A	445883964	445884064	G	G	G	G	G	G	G	G	G	G	G	G	G	G	G	G	G	G	G	A	G	G	G	G	G	G	G	G	G	G	A	G	G	A	G	G	G	G	G	G	G	G	G	G	G
Excalibur_c43076_405	1888	chr1B	635979877	635979977	A	A	A	A	A	A	A	A	A	A	A	A	A	A	A	A	A	A	A	A	A	A	A	A	A	A	A	A	A	A	A	A	A	G	A	A	A	A	A	A	A	A	A	A	A
Excalibur_c4325_1440	1889	chr4A	684616159	684616259	A	A	A	A	A	A	A	A	A	A	A	A	A	A	G	A	A	A	A	A	A	A	A	A	A	A	R	G	A	A	G	A	A	A	A	A	A	G	A	A	R	A	A	A	A
Excalibur_c43557_540	1890	chr6A	532027806	532027906	A	A	A	A	A	A	A	G	A	G	A	A	A	G	G	A	A	A	G	A	A	A	G	A	A	A	A	G	A	A	A	A	A	A	A	A	A	A	G	A	G	A	A	A	A
Excalibur_c43604_751	1891	chr1D	8760214	8760294	A	A	A	A	A	A	A	A	A	A	A	A	A	A	A	A	A	A	A	G	A	G	G	G	G	G	G	G	G	G	G	G	G	G	G	G	G	A	G	G	G	G	G	G	G
BobWhite_c11615_191	1892	0	0	0	G	G	A	G	G	G	G	G	G	G	G	A	A	G	G	A	G	G	G	G	G	G	G	A	G	G	G	G	A	G	G	G	G	G	G	G	A	G	G	G	G	G	G	G	G
Excalibur_c44080_386	1893	chr2A	82345203	82345303	A	A	A	G	A	A	A	A	A	A	A	A	A	A	G	A	A	A	G	A	A	A	A	A	A	A	G	A	A	A	A	A	A	A	A	A	A	G	A	A	A	A	A	G	A
Excalibur_c44194_192	1894	chr4A	611201141	611201238	G	G	G	G	G	G	G	G	A	G	G	G	G	G	G	G	A	G	G	G	G	G	G	G	G	G	G	G	G	G	G	A	G	G	G	G	G	G	G	G	G	A	G	G	G
Excalibur_c44325_638	1895	chr2B	741445277	741445377	G	G	G	G	G	G	G	G	G	G	G	G	G	G	G	G	G	G	A	G	G	G	G	G	G	G	A	G	G	G	G	G	G	G	A	G	G	G	G	A	G	G	G	G	A
Excalibur_c44495_105	1896	chr2B	184118467	184118567	A	A	A	G	A	A	A	A	G	A	A	A	A	A	A	A	A	A	A	G	A	A	A	A	A	A	A	A	A	G	G	A	G	G	G	A	A	A	A	A	A	A	A	A	G
Excalibur_c44612_474	1897	chr1A	1346448	1346548	G	G	A	A	G	A	A	G	A	A	G	A	A	A	A	A	A	A	A	A	G	G	A	A	A	A	G	A	G	G	A	A	A	A	A	G	A	G	G	A	A	A	G	G	A
Excalibur_c44754_312	1898	chr1A	12142388	12142488	G	A	A	G	A	G	G	G	G	G	G	G	G	G	A	G	G	G	A	A	G	A	G	G	G	G	G	G	G	G	A	A	G	G	A	G	A	A	G	G	A	G	G	G	G
Excalibur_c45119_251	1899	chr1A	517504692	517504785	A	A	A	A	A	A	A	A	A	G	A	A	A	A	A	A	A	A	A	G	A	G	G	G	G	G	G	G	G	R	R	G	G	G	G	G	G	A	G	G	G	G	G	G	R
Excalibur_c46262_263	1900	chr7A	7586734	7586834	A	A	A	A	A	A	A	G	G	A	A	A	G	A	A	A	A	A	A	A	A	A	A	A	A	A	A	A	A	A	A	A	A	A	A	A	A	A	A	A	A	A	A	A	G
Excalibur_c46345_100	1901	chr3B	16459607	16459707	A	G	G	G	G	G	A	A	A	G	A	G	G	G	G	G	G	A	G	G	G	G	G	G	G	A	G	G	G	G	G	G	G	G	A	A	G	A	A	G	G	G	G	G	G
Excalibur_c46601_212	1902	chr7A	22935486	22935586	A	G	A	A	G	A	G	A	G	G	G	G	A	G	A	G	G	G	G	G	G	A	G	A	G	G	G	A	G	G	G	A	G	A	A	G	G	G	A	G	G	G	A	G	A
Excalibur_c4705_660	1903	chr2A	3961064	3961164	G	G	G	G	A	A	G	G	G	A	G	G	G	A	A	G	G	G	G	A	G	G	A	G	G	G	G	G	G	G	G	G	A	G	G	G	G	G	A	G	A	G	G	A	G
Excalibur_c47308_457	1904	chr2A	351418931	351419031	G	G	A	G	G	A	G	G	G	G	G	G	G	G	A	G	G	G	G	G	G	G	G	G	G	G	G	G	G	G	A	G	G	G	A	G	G	G	G	G	A	G	G	G	G
Excalibur_c47745_63	1905	chr2B	704721642	704721742	A	A	A	A	A	A	A	A	A	A	A	A	R	A	G	A	A	A	A	A	A	G	A	A	A	A	G	A	A	A	A	A	A	G	A	A	A	A	A	A	A	A	A	A	A
Excalibur_c48213_104	1906	chr1A	517099028	517099110	G	G	G	G	G	G	G	G	G	A	G	G	A	G	A	G	G	G	G	G	G	G	G	G	G	G	G	G	G	A	A	G	G	G	A	G	G	G	G	G	G	G	G	G	A
BobWhite_c36548_98	1907	chr2D	618695818	618695918	G	G	G	G	A	G	G	G	G	G	G	G	G	G	G	A	G	G	G	G	G	G	G	G	A	A	G	G	A	G	G	G	G	G	G	G	G	G	G	G	A	G	G	G	A
Excalibur_c49664_409	1908	chr5A	535575971	535576071	G	A	G	G	G	G	A	G	G	A	G	G	A	G	G	G	G	A	A	A	G	G	A	A	A	A	G	A	G	A	A	G	A	A	A	G	A	G	G	G	A	G	G	A	A
Excalibur_c49736_1148	1909	chr7A	723262819	723262919	G	G	G	G	G	G	G	G	G	G	G	G	G	G	G	G	G	A	A	G	G	G	G	G	A	A	A	G	G	G	G	G	G	G	G	G	G	G	A	G	G	G	G	A	G
BobWhite_c3670_517	1910	0	0	0	A	G	A	A	A	G	A	A	G	A	A	A	A	A	A	A	G	A	A	A	A	A	A	A	A	A	A	A	A	G	A	G	A	A	A	A	A	A	A	A	A	G	G	A	A
Excalibur_c49736_1197	1911	chr7B	728691941	728692041	A	A	A	A	A	A	A	A	A	A	A	A	A	A	A	A	A	A	A	A	A	A	A	A	G	G	G	A	A	A	A	A	A	A	A	A	A	A	G	A	A	A	A	G	A
Excalibur_c49946_169	1912	chr1A	521277080	521277179	A	A	G	R	G	A	A	A	A	A	A	A	A	A	A	A	A	A	A	G	A	A	A	A	A	A	A	A	G	A	G	A	A	G	G	A	G	A	A	A	G	A	A	A	A
Excalibur_c5009_2020	1913	chr2A	86437291	86437391	G	G	G	A	G	G	G	G	G	G	G	G	G	G	A	G	G	G	G	G	G	G	G	G	G	G	A	G	G	G	G	G	G	G	G	G	G	A	G	G	A	G	G	A	G
Excalibur_c50394_199	1914	chr1B	461902162	461902262	G	A	A	A	A	G	G	G	A	A	G	G	G	R	A	G	A	A	A	A	G	G	G	G	G	G	G	A	A	G	A	G	A	A	A	G	G	G	G	A	G	A	G	G	A
Excalibur_c5053_707	1915	0	0	0	A	G	G	A	G	A	A	A	G	A	A	G	A	G	R	G	A	A	G	A	A	G	G	A	G	A	A	A	A	G	G	A	A	A	A	A	A	A	G	G	A	A	A	A	A
Excalibur_c50656_660	1916	chr6D	461355055	461355152	A	A	G	G	A	A	A	A	A	A	A	A	G	A	G	A	A	A	G	G	A	A	A	A	A	A	A	A	G	A	G	G	G	G	G	A	A	A	A	A	G	A	A	A	G
BobWhite_c368_114	1917	chr5A	184017823	184017923	G	G	G	G	G	G	G	G	G	G	G	G	G	G	G	G	G	G	G	A	G	A	A	A	A	A	A	A	A	A	A	A	A	A	A	A	A	G	A	A	A	A	A	A	A
Excalibur_c51615_85	1918	chr5B	604718811	604718907	G	G	G	G	G	G	G	G	G	G	G	G	G	G	G	G	G	G	G	A	G	A	A	A	A	A	A	A	A	A	A	A	A	A	A	A	A	G	A	A	A	A	A	A	A
Excalibur_c51618_441	1919	chr4B	66105345	66105445	G	G	G	G	A	A	A	G	G	G	G	A	G	G	G	G	G	G	G	G	G	G	A	G	A	G	A	G	A	G	G	A	G	G	G	G	A	G	A	G	G	A	G	G	G
Excalibur_c539_1253	1920	chr4A	597692783	597692883	A	A	A	A	A	A	A	A	A	A	A	A	A	A	G	A	A	A	G	A	A	A	A	A	A	A	A	A	A	A	A	A	G	A	G	A	A	A	A	A	A	A	A	A	G
Excalibur_c539_567	1921	chr4A	597693468	597693568	A	A	A	A	A	A	A	A	A	A	A	A	A	A	G	A	A	A	G	A	A	A	A	A	A	A	A	A	A	A	A	A	G	A	G	A	A	A	A	A	A	A	A	A	G
Excalibur_c5416_846	1922	chr3A	569425086	569425174	A	A	G	A	A	A	A	A	A	A	A	G	G	A	G	A	A	G	A	G	A	A	A	A	G	G	A	A	A	A	G	A	A	G	G	A	G	G	G	G	R	A	A	A	A
Excalibur_c54420_218	1923	chr1B	24163247	24163347	R	R	G	R	R	R	R	R	A	A	A	R	R	G	R	R	A	A	G	R	R	R	G	G	G	G	R	G	R	R	G	R	R	R	G	A	G	R	G	G	R	R	G	G	A
Excalibur_c5482_1264	1924	chr2A	711637817	711637917	G	G	G	G	G	G	G	A	G	G	G	G	G	G	G	G	G	G	G	A	G	G	G	G	G	G	G	G	G	G	G	G	A	A	G	G	G	A	G	A	G	G	G	A	A
Excalibur_c5486_128	1925	chr7A	533218	533308	G	G	A	G	G	G	G	G	G	G	G	G	G	G	G	A	G	G	G	G	G	G	G	G	G	G	G	G	G	G	G	A	G	G	G	G	G	G	G	G	G	G	A	G	G
Excalibur_c5514_808	1926	chr6B	46769423	46769523	A	A	A	A	A	A	A	A	A	G	A	A	A	A	A	A	A	A	A	G	A	A	G	G	G	A	A	G	A	A	G	A	G	A	A	A	A	A	A	G	A	G	A	A	G
Excalibur_c55363_265	1927	chr1D	11966852	11966952	A	A	G	A	A	A	A	A	G	G	G	A	G	G	G	A	G	G	G	A	A	A	G	G	G	G	A	G	A	A	G	A	A	A	G	G	G	G	G	G	A	A	G	G	G
Excalibur_c55702_93	1928	0	0	0	G	G	G	G	G	G	G	G	G	G	G	G	G	G	G	G	G	G	G	G	G	G	G	G	G	G	G	G	G	G	G	G	G	G	G	G	G	G	G	G	G	G	G	G	G
Excalibur_c55805_316	1929	chr1B	330506922	330507022	A	A	A	A	A	A	A	G	A	A	A	A	G	A	A	A	A	A	A	G	A	A	A	A	A	A	A	A	A	A	G	A	G	G	A	A	A	G	A	A	A	A	A	A	A
BobWhite_c37384_208	1930	chr1A	499632110	499632210	R	A	R	A	A	R	R	R	A	A	R	R	A	R	A	R	A	A	A	A	R	R	R	G	R	R	R	A	A	R	A	G	A	A	A	R	A	G	R	A	A	A	G	R	A
Excalibur_c56319_61	1931	chr7A	661962158	661962249	G	A	A	A	G	A	G	R	G	A	G	A	G	G	G	A	G	A	G	A	A	A	G	A	G	G	G	G	A	G	G	A	G	G	A	G	A	A	G	G	G	A	A	G	G
Excalibur_c5646_1421	1932	chr3A	23653717	23653817	G	A	A	A	A	A	G	G	G	A	G	A	A	A	A	A	A	G	A	A	A	A	A	A	A	G	A	A	A	A	A	A	G	A	G	G	A	G	G	A	A	A	A	A	A
Excalibur_c5697_193	1933	0	0	0	A	A	A	A	A	A	A	A	A	A	A	A	A	A	A	A	A	A	A	G	A	G	G	G	G	G	G	G	G	G	G	G	G	G	G	G	G	A	G	G	G	G	G	G	G
Excalibur_c57773_143	1934	chr1B	6364750	6364850	G	A	A	A	A	G	A	G	A	A	A	G	G	A	A	A	A	A	A	A	G	G	A	A	A	A	A	A	G	A	A	G	A	G	A	A	A	A	A	A	A	G	A	A	A
Excalibur_c58091_452	1935	chr5A	19269564	19269652	A	A	A	A	A	A	A	A	A	A	A	A	A	A	A	A	A	A	A	G	A	G	G	G	G	G	G	G	G	G	G	G	G	G	G	G	G	A	G	G	G	G	G	G	G
BobWhite_c37804_181	1936	chr6A	607052467	607052567	G	A	R	G	G	G	G	G	G	G	G	A	G	A	A	A	G	G	A	G	G	A	G	G	G	G	G	G	A	A	G	G	G	G	A	G	R	G	A	G	G	G	G	G	G
Excalibur_c58410_519	1937	0	0	0	A	A	A	A	A	A	A	A	G	A	A	A	A	A	A	A	A	G	A	A	A	A	A	A	A	A	A	A	G	A	A	A	A	A	A	A	A	A	A	A	A	A	A	A	G
Excalibur_c58555_110	1938	chr1A	3256205	3256305	G	G	G	A	G	G	A	G	G	G	G	G	R	G	A	A	G	G	G	A	G	G	G	G	A	A	G	G	G	G	G	G	A	G	A	G	A	G	G	G	A	G	G	G	A
Excalibur_c58935_208	1939	0	0	0	A	A	A	A	A	A	A	A	A	A	A	A	A	G	A	A	A	A	A	A	G	A	G	A	G	A	A	A	A	A	A	A	A	A	A	A	A	A	G	G	A	A	A	A	A
BobWhite_c38308_80	1940	chr3A	170389598	170389698	G	G	G	A	A	A	G	G	G	G	G	G	A	A	A	G	G	G	G	A	A	G	A	G	A	G	G	A	A	G	A	G	A	A	A	G	A	A	A	A	A	G	G	A	G
Excalibur_c60255_473	1941	chr2A	210470109	210470209	A	A	A	A	A	A	A	A	A	G	A	A	A	A	A	A	A	A	A	A	G	A	A	A	A	A	A	A	A	A	A	G	A	A	A	A	G	A	A	A	G	A	A	A	A
Excalibur_c60612_236	1942	chr7B	5056454	5056554	G	G	G	G	G	G	G	G	G	G	A	G	G	G	R	G	A	A	G	G	G	G	G	G	G	G	G	A	G	G	G	G	G	G	G	G	A	G	G	G	R	G	G	G	G
BobWhite_c3833_815	1943	chr2A	692850216	692850316	G	G	G	G	G	G	G	G	G	A	G	G	G	G	G	G	G	G	G	G	G	G	G	G	G	G	G	A	G	G	G	G	G	G	A	G	G	G	G	G	G	G	G	G	G
Excalibur_c60995_109	1944	chr7A	660554393	660554493	G	G	G	G	G	G	G	G	G	G	G	G	G	G	G	G	G	G	G	G	G	G	G	G	G	G	A	G	G	G	G	G	G	G	A	G	G	A	G	G	G	G	G	G	G
Excalibur_c6132_917	1945	chr4A	598712455	598712550	A	A	A	G	A	A	A	A	A	A	A	A	A	A	A	A	A	A	A	A	A	G	A	A	A	A	A	G	G	A	A	A	A	A	A	A	G	A	G	G	A	A	A	A	A
Excalibur_c6154_413	1946	0	0	0	G	G	G	G	G	G	G	G	G	G	G	G	G	G	A	G	G	G	G	G	G	G	G	G	G	G	G	G	G	G	G	G	G	G	G	G	G	A	G	G	G	G	G	G	G
Excalibur_c61749_474	1947	chr4B	619975920	619976020	A	A	A	A	A	A	A	A	A	G	A	A	G	A	G	A	G	G	A	G	A	A	A	A	A	A	A	A	G	G	G	A	G	G	G	A	A	A	A	A	A	G	A	A	G
Excalibur_c62298_163	1948	chr4A	538719971	538720071	A	A	A	A	A	A	A	A	A	A	A	A	A	A	A	A	A	A	A	G	A	G	G	G	G	G	G	G	G	G	G	G	G	G	G	G	G	A	G	G	G	G	G	G	G
BobWhite_c38419_677	1949	0	0	0	A	A	A	A	A	A	A	A	A	A	A	A	A	A	A	A	A	A	A	A	A	A	A	A	A	A	A	A	A	A	A	A	A	A	A	A	A	A	A	G	A	A	A	A	G
Excalibur_c63054_427	1950	chr5D	562430888	562430985	G	G	G	G	G	G	G	G	R	G	G	G	G	G	G	G	R	G	G	G	G	G	G	G	G	G	G	G	G	G	G	G	G	G	G	G	G	G	G	G	G	R	G	G	G
Excalibur_c6330_1158	1951	chr3A	10829856	10829956	G	G	G	G	G	G	G	G	G	G	G	G	G	G	G	G	G	G	G	G	G	G	G	G	G	G	G	A	G	G	G	G	G	G	G	G	G	G	G	G	G	G	G	G	G
Excalibur_c63515_208	1952	chr2B	715717342	715717442	G	G	G	G	G	G	G	G	G	G	G	G	G	G	G	G	G	G	G	G	G	G	G	G	G	G	A	A	G	G	G	G	G	G	G	G	G	G	G	G	G	G	G	G	G
Excalibur_c637_1078	1953	chr2A	90029249	90029349	A	A	A	A	A	A	A	A	A	A	A	A	A	A	A	A	A	A	A	G	A	G	G	G	G	G	A	G	G	G	G	G	G	G	G	G	G	A	G	G	A	G	G	A	G
Excalibur_c6398_1325	1954	chr6A	608859768	608859868	A	A	A	A	R	A	A	A	A	A	A	A	A	A	A	A	A	A	A	A	G	A	A	G	A	G	R	A	R	A	A	A	A	R	A	A	R	R	A	A	R	A	A	A	A
Excalibur_c64013_68	1955	chr3A	732472644	732472744	A	G	A	A	A	A	A	A	A	G	A	G	A	A	G	G	A	A	G	G	A	A	A	G	A	A	G	A	G	A	G	G	G	A	A	A	A	A	A	G	A	G	A	A	A
BobWhite_c38568_121	1956	chr2A	605166325	605166425	R	A	A	G	A	A	R	G	G	G	A	A	G	A	G	A	A	A	A	G	A	A	A	A	A	A	A	G	A	A	G	A	A	G	G	A	A	A	A	A	G	A	A	G	A
Excalibur_c64418_447	1957	chr4B	11911982	11912082	G	G	G	G	G	G	G	G	G	G	G	G	G	G	A	G	A	A	G	G	G	G	G	G	G	G	G	G	G	G	G	G	G	G	A	G	G	G	G	G	G	A	G	G	G
Excalibur_c64439_87	1958	chr1A	529786613	529786709	A	A	A	A	A	A	A	A	A	A	A	A	A	A	G	A	A	A	A	G	A	A	A	A	A	A	A	G	A	A	G	A	G	G	G	A	A	G	A	A	R	A	A	A	A
Excalibur_c64487_146	1959	chr5A	569464165	569464265	G	G	G	G	G	G	G	G	G	G	G	G	G	G	G	G	G	G	G	A	G	A	A	A	A	A	A	A	A	A	A	A	A	A	A	A	A	G	A	A	A	A	A	A	A
Excalibur_c65171_418	1960	chr5A	437219401	437219499	A	G	A	A	G	G	G	G	G	G	G	G	G	G	G	A	G	G	G	G	A	A	G	A	G	A	G	G	G	G	G	G	G	G	G	G	G	G	A	G	G	G	A	A	G
Excalibur_c65437_104	1961	chr1A	506546705	506546805	A	G	G	G	G	A	A	G	G	G	A	A	G	G	G	A	G	G	G	G	A	A	A	A	A	A	A	G	G	A	G	A	G	G	G	A	G	A	A	G	G	G	A	A	G
Excalibur_c65910_246	1962	chr1D	41782160	41782260	A	G	A	A	A	A	A	A	G	A	G	A	A	G	G	A	G	A	G	G	A	A	G	A	G	A	G	G	G	A	G	G	A	G	G	A	G	A	A	G	G	G	G	A	G
BobWhite_c3871_405	1963	chr2A	711075476	711075576	G	G	G	G	G	G	G	R	G	G	G	G	G	G	G	G	G	G	G	A	G	G	G	G	G	G	G	G	G	G	G	G	A	A	G	G	G	G	G	A	G	G	G	A	A
Excalibur_c6660_746	1964	chr2A	691218386	691218486	G	G	G	G	G	G	G	G	G	G	G	G	G	G	G	G	G	G	G	G	G	G	G	G	G	G	G	G	G	G	G	G	G	G	G	G	G	G	G	G	G	G	G	G	G
Excalibur_c687_907	1965	chr4A	622237091	622237191	G	G	G	G	G	A	A	G	A	A	G	G	G	A	A	G	A	A	A	A	G	A	G	G	G	A	G	A	A	A	A	G	A	G	A	A	A	G	G	G	G	A	A	A	A
Excalibur_c687_961	1966	chr4A	622237037	622237137	G	G	G	G	G	A	A	G	A	A	G	G	G	A	A	G	A	A	A	A	G	A	G	G	G	A	G	A	A	A	A	G	A	G	A	A	A	G	G	G	G	A	A	A	A
Excalibur_c7048_494	1967	chr4A	164509724	164509824	G	G	A	G	G	A	G	G	G	G	G	G	G	G	G	G	G	G	G	G	G	G	G	A	G	G	G	G	G	G	G	A	G	G	G	G	G	G	G	G	G	G	G	G	G
Excalibur_c72294_134	1968	chr5B	704865013	704865112	A	A	A	A	A	A	A	A	G	A	A	A	A	A	A	A	G	A	A	A	A	A	A	A	A	A	A	A	A	A	A	G	A	A	A	A	A	A	A	A	A	G	A	A	A
Excalibur_c7556_381	1969	chr5A	562484449	562484540	G	G	G	G	G	G	G	G	G	G	G	G	G	G	G	A	G	G	A	G	G	G	A	G	G	G	G	R	A	G	G	G	G	G	G	G	G	G	G	G	G	G	G	G	G
Excalibur_c77192_78	1970	chr4A	705517660	705517760	A	A	A	A	A	A	A	A	A	A	A	A	A	A	G	A	A	A	G	G	A	A	G	A	G	G	A	G	A	G	A	A	G	A	G	A	A	A	A	A	G	A	A	A	A
BobWhite_c38953_251	1971	chr2A	77195614	77195714	A	A	A	G	A	A	A	A	A	A	A	G	A	A	G	A	A	A	G	A	A	A	A	A	A	A	G	A	A	A	A	A	A	A	A	G	A	G	A	A	G	A	A	G	A
BobWhite_c38987_641	1972	chr1A	499735955	499736055	A	G	R	G	G	A	A	R	G	G	A	A	G	R	G	A	G	G	G	G	A	A	A	A	A	A	A	G	G	A	G	A	G	G	G	A	G	A	A	G	G	G	A	A	G
Excalibur_c83705_247	1973	0	0	0	G	G	G	G	R	G	G	G	G	G	G	G	G	G	G	G	G	G	G	R	G	R	R	R	R	R	R	R	R	R	R	R	R	R	R	R	R	G	R	R	R	R	R	R	R
BobWhite_c11811_327	1974	0	0	0	G	R	R	R	R	R	R	G	R	G	G	G	R	R	R	G	R	G	R	A	G	A	R	A	R	A	R	A	A	A	R	R	A	A	A	R	A	R	A	R	A	R	A	A	A
Excalibur_c8396_300	1975	chr1A	529669044	529669144	G	G	G	G	G	G	G	G	G	G	G	G	A	G	A	G	G	G	G	G	G	G	G	G	G	G	G	G	G	A	A	G	G	G	G	G	G	G	G	G	G	G	G	G	A
Excalibur_c840_1220	1976	chr6A	573498466	573498549	A	A	R	A	A	A	A	G	A	A	A	A	G	A	G	A	A	A	A	A	A	A	A	A	A	A	A	A	A	A	A	A	A	A	A	A	A	A	A	A	A	A	A	G	A
Excalibur_c87219_204	1977	chr4B	61765618	61765718	A	A	A	A	A	A	A	A	A	A	A	A	A	A	A	A	A	G	A	A	A	A	A	A	G	R	A	A	A	A	A	A	A	A	R	A	A	A	R	A	G	A	A	A	A
Excalibur_c8780_121	1978	0	0	0	G	G	G	G	G	G	G	G	G	G	G	G	G	G	G	G	G	G	G	A	G	A	A	A	A	A	A	A	A	A	A	A	A	A	A	A	A	G	A	A	A	A	A	A	A
Excalibur_c88292_81	1979	chr1A	574472701	574472801	G	G	G	G	G	G	G	G	G	G	G	G	G	G	G	G	G	G	G	G	G	G	G	G	G	G	G	G	G	G	G	G	G	G	G	G	G	G	G	G	G	G	G	G	A
BobWhite_c39433_450	1980	chr2A	972069	972156	G	A	G	A	G	G	A	G	A	A	G	A	R	G	G	G	A	A	A	G	G	A	G	A	G	A	G	A	A	A	A	G	G	A	G	G	A	G	G	A	G	A	A	G	A
Excalibur_c88762_68	1981	0	0	0	G	G	A	A	A	A	G	A	A	A	A	G	A	A	A	A	A	A	A	A	G	G	A	A	A	G	G	A	G	G	A	A	A	A	A	A	A	A	G	A	A	A	A	G	A
Excalibur_c89925_179	1982	chr1D	58450967	58451067	G	G	G	G	G	A	G	G	A	G	G	A	G	G	G	G	G	G	A	G	A	A	A	G	G	G	G	G	A	A	A	G	G	G	G	A	G	G	G	G	G	G	A	G	G
Excalibur_c93179_147	1983	chr3A	733492964	733493064	A	G	A	A	A	R	A	A	A	G	A	G	A	A	A	A	A	A	A	A	A	A	A	G	A	A	G	A	G	A	A	G	A	A	A	A	A	A	A	A	A	G	A	A	A
Excalibur_c9340_549	1984	0	0	0	G	G	G	G	G	G	G	G	G	G	G	G	G	G	G	G	G	G	G	A	G	A	A	A	A	A	A	A	A	A	A	A	A	A	A	A	A	G	A	A	A	A	A	A	A
Excalibur_c9364_297	1985	chr1D	334226026	334226126	A	A	A	A	A	G	A	A	A	A	A	G	A	A	A	A	A	A	G	A	A	G	G	A	A	A	A	A	G	A	A	G	A	A	A	G	A	A	A	A	A	G	G	A	A
Excalibur_c94139_55	1986	chr1A	1211689	1211789	G	G	A	A	G	A	A	G	A	A	G	A	A	A	A	A	A	A	A	A	G	G	A	A	A	A	G	A	G	G	A	A	A	A	A	G	A	G	G	A	A	A	G	G	A
Excalibur_c9485_203	1987	chr3A	8865337	8865437	A	A	A	A	G	A	A	A	A	A	A	G	A	A	G	A	A	A	A	A	G	A	A	A	A	A	G	A	G	A	A	G	A	A	A	A	A	A	A	A	G	A	A	A	A
Excalibur_c9495_322	1988	chr1B	329487235	329487335	G	G	G	G	G	G	G	A	G	G	G	G	A	G	G	G	G	G	A	A	G	G	G	G	G	G	G	G	G	G	A	G	A	A	G	G	G	G	G	G	G	G	G	G	G
Excalibur_c95238_95	1989	0	0	0	G	G	G	G	G	G	G	G	G	G	G	G	G	G	G	G	G	G	G	A	G	A	A	A	A	A	A	A	A	A	A	A	A	A	A	A	A	G	A	A	A	A	A	A	A
Excalibur_c9525_105	1990	chr2A	769220303	769220403	G	G	G	G	G	G	G	G	G	G	G	G	R	G	A	G	G	G	G	G	G	G	G	G	G	G	G	G	G	G	A	G	G	G	A	G	A	G	G	G	A	G	G	G	G
Excalibur_c96015_523	1991	chr6A	20767831	20767915	A	A	A	A	A	A	A	A	A	A	A	A	A	A	A	A	A	A	A	A	A	A	A	A	G	A	A	A	G	A	A	A	A	A	A	A	A	A	A	A	A	A	A	A	A
Excalibur_c968_155	1992	chr7A	178290390	178290490	A	G	A	A	A	G	A	A	G	A	A	A	A	A	A	A	G	A	A	A	A	A	A	A	A	A	A	A	A	G	A	G	A	A	A	A	A	A	A	A	A	G	G	A	A
Excalibur_c96904_336	1993	chr1B	640639995	640640095	G	G	A	G	G	G	G	G	G	G	G	G	A	G	G	G	G	G	G	G	G	G	G	G	G	G	G	G	G	G	G	G	G	G	G	G	G	G	G	G	G	G	G	G	G
Excalibur_c9752_619	1994	chr2A	752276902	752277002	A	A	A	A	A	A	A	A	G	A	A	A	A	A	A	A	A	A	A	A	A	A	A	A	A	A	A	A	A	A	A	A	A	G	A	A	A	A	A	A	A	A	A	A	A
Excalibur_c98257_136	1995	chr6A	616923992	616924092	A	A	A	A	A	A	A	A	G	A	A	A	G	A	G	A	A	A	A	G	A	A	A	A	A	A	A	A	A	A	A	A	G	G	A	A	A	G	A	A	G	A	A	A	A
Excalibur_c9846_678	1996	chr5A	533021311	533021411	G	A	G	G	G	G	A	G	G	A	G	G	A	G	G	G	G	A	A	A	G	G	G	A	G	A	G	A	G	A	A	G	G	A	A	G	A	G	G	G	A	G	G	A	A
Excalibur_rep_c101410_789	1997	chr3A	565465225	565465318	A	A	G	A	A	A	A	G	A	A	A	G	G	A	G	A	A	A	A	G	A	A	A	A	A	A	A	G	G	A	G	A	A	G	G	A	A	A	G	G	G	A	A	A	A
[truncated: 15,517 more rows]
[truncated: 299 more columns]

## Sheet: supplementary table S4
Supplementary table S4. SNPs that were anchored in the predicted gene space and in the intergenic region
QTL and trait	Linked SNP markers	Chr_Pos., physical_Pos., SNP	RefSeq-Chr_Pos	Chr/Genome diff?	SNP in genespace?	Associated gene/proximal flanking gene	Function	Gene_position		Distal flanking gene	Distal flanking gene function
Days to heading
QDH.ndsu.1B	wsnp_Ex_c27644_36826484	1B588629807C/T	1B	N	Yes	TraesCS1B01G359800	Alpha-glucan water dikinase	chr1B:588628006..588639096	- strand
QDH.ndsu.2A.2	IACX6337	2A676720118C/T	2A	N	Yes	TraesCS2A01G421100	myosin heavy chain embryonic smooth protein	chr2A:676715327..676722501	- strand
QDH.ndsu.2B.2	BobWhite_c47948_76	561228418..561228696C/T	2B	N	Yes	TraesCS2B01G395600	Histone H2A deubiquitinase (DUF3755)	chr2B:561225047..561228706	+ strand
QDH.ndsu.2D	wsnp_CAP12_c812_428290	2D32792868G/A	3A	Y	Yes	TraesCS2D01G076700	Kinase family protein	chr2D:32788822..32793217	+ strand
QDH.ndsu.3A.1	CAP8_c1393_327	3A557421760G/A	3A	N	No	TraesCS3A01G317000	Vacuolar sorting-associated protein 28-like protein	chr3A:557421951..557422595	+ strand	TraesCS3A01G316900	Rp1-like protein
QDH.ndsu.3B	wsnp_JD_c19725_17732526	3B566278116A/G	3B	N	No	TraesCS3B01G356000	Inositol-1,4,5-trisphosphate 5-phosphatase 4 isoform 1	chr3B:566278141..566283626	- strand	TraesCS3B01G355900	Polyphenol oxidase
QDH.ndsu.4A.1	wsnp_Ku_c9208_15488367	4A584548613T/C	4A	N	Yes	TraesCS4A01G275500	Importin-5	chr4A:584543987..584553685	- strand
QDH.ndsu.4B	GENE-2422_208	4B579391518C/T	4B	N	Yes	TraesCS4B01G293600	Copper-transporting ATPase	chr4B:579391381..579397973	- strand
QDH.ndsu.4D	BS00023112_51	4D455764028G/A	4D	N	Yes	TraesCS4D01G285000	50S ribosomal protein L18	chr4D:455762984..455764606	- strand
QDH.ndsu.5B.2	wsnp_JD_c1358_1947464	5B570894398C/T	5B	N	Yes	TraesCS5B01G391500	Evolutionarily conserved C-terminal region 2 - RNA Binding	chr5B:570890411..570894877	+ strand
QDH.ndsu.6B	Tdurum_contig28353_296	5B591482299C/T	5B	Y	Yes	TraesCS5B01G416700	Citrate synthase	chr5B:591481272..591486846	+ strand
QDH.ndsu.7B	D_contig00840_473	7B633758158..633758303A/G	7B	N	No	TraesCS7B01G369500	Tegument protein BRRF2	chr7B:633896576..633897696	+ strand	TraesCS7B01G369400	Dihydrolipoamide acetyltransferase component of pyruvate dehydrogenase complex
QDH.ndsu.2A.1	Excalibur_c47288_232	2A18912121G/A	2A	N	Yes	TraesCS2A01G048900	Defensin	chr2A:18912035..18912538	- strand
QDH.ndsu.2A.3	BobWhite_c25764_348	2A740848583A/G	2A	N	Yes	TraesCS2A01G517500	Chloride channel protein	chr2A:740847762..740855550	- strand
QDH.ndsu.2B.1	Kukri_c15043_326	98298344..98298414A/G	2B	N	Yes	TraesCS2B01G131500	THUMP domain-containing protein 1	chr2B:98294487..98299531	+ strand
QDH.ndsu.3A.2	Kukri_c31546_66	3A667794610A/G	3A	N	Yes	TraesCS3A01G425500	Sucrose-phosphate synthase	chr3A:667793453..667799373	- strand
QDH.ndsu.4A.2	wsnp_Ra_rep_c70233_67968353	4A632863142G/A	4A	N	Yes	TraesCS4A01G359500	Squamosa promoter-binding protein	chr4A:632858395..632864043	+ strand
QDH.ndsu.5A.1	Ex_c19057_965	5A473625322G/A	5A	N	Yes	TraesCS5A01G259200	Vps52, Vacuolar protein sorting-associated protein 52	chr5A:473625207..473634785	- strand
QDH.ndsu.5A.2	IAAV9053	5D451674853T/C	5D	Y	Yes	TraesCS5D01G381300	EEIG1/EHBP1 N-terminal domain-containing protein	chr5D:451672308..451675622	+ strand
QDH.ndsu.5B.1	wsnp_Ku_c64203_64579087	5B20670858G/A	5B	N	Yes	TraesCS5B01G021800	Glutathione s-transferase	chr5B:20670843..20671754	- strand
Plant height
QPH.ndsu.1A	Excalibur_c25353_1171	539763364..539763302A/G	1A	N	Yes	TraesCS1A01G356900	Choline kinase	chr1A:539759948..539763413	+ strand
QPH.ndsu.1B	Ex_c102909_778	1B532173004T/C	1B	N	Yes	TraesCS1B01G309400	Non-specific serine/threonine protein kinase	chr1B:532172560..532173978	- strand
QPH.ndsu.2A.1	wsnp_Ex_c45617_51361414	2A364403414T/C	2A	N	No	TraesCS2A01G247000	D-lactate dehydrogenase	chr2A:364461488..364480819	+ strand	TraesCS2A01G246900	Valine--tRNA ligase
QPH.ndsu.2A.2	Ex_c3115_2742	762288518..762288728A/G	2A	N	Yes	TraesCS2A01G559200	1-phosphatidylinositol-3-phosphate 5-kinase	chr2A:762283999..762291602	+ strand
QPH.ndsu.2B	BS00083497_51	2A701487889T/C	2A	Y	No	TraesCS2A01G452200	Ribosome biogenesis protein BRX1-like protein	chr2A:701485104..701487869	+ strand	TraesCS2A01G452300	Purine permease family protein
QPH.ndsu.3A.1	RAC875_c2464_274	3A56676091G/A	3A	N	Yes	TraesCS3A01G087800	Transcription factor GTE9	chr3A:56668686..56676326	+ strand
QPH.ndsu.3A.2	BS00054326_51	3B737072037G/A	3B	Y	Yes	TraesCS3B01G491000	F-box protein	chr3B:737071365..737072564	- strand
QPH.ndsu.3A.3	RAC875_c68056_81	3A739537552G/A	3A	N	No	TraesCS3A01G525300	P-loop containing nucleoside triphosphate hydrolases superfamily protein	chr3A:739545022..739545654	+ strand	TraesCS3A01G525200	Auxin efflux carrier protein-like
QPH.ndsu.3B	BS00022861_51	3B772399643G/A	3B	N	Yes	TraesCS3B01G531400	voltage-dependent L-type calcium channel subunit	chr3B:772396633..772399678	+ strand
QPH.ndsu.3D.1	RAC875_s113853_61	3B2514173G/A	3B	Y	Yes	TraesCS3B01G004600	Subtilisin-like protease	chr3B:2511336..2514856	+ strand
QPH.ndsu.3D.2	Kukri_rep_c71523_81	3D351129692G/T	3D	N	Yes	TraesCS3D01G250900	ATP synthase subunit beta	chr3D:351123679..351129736	- strand
QPH.ndsu.4B	BS00021984_51	4B35520772A/G	4B	N	Yes	TraesCS4B01G047900	NADH-ubiquinone oxidoreductase subunit	chr4B:35520607..35526208	- strand
QPH.ndsu.5B	BS00039492_51	5B487602580G/A	5B	N	Yes	TraesCS5B01G303100	Hydroxyacylglutathione hydrolase	chr5B:487598245..487603095	- strand
QPH.ndsu.6A.2	Excalibur_rep_c90454_251	6A609035945G/A	6A	N	Yes	TraesCS6A01G398000	Protein KINESIN LIGHT CHAIN-RELATED 3	chr6A:609032919..609037204	- strand
QPH.ndsu.6B.1	RAC875_c33034_408	6B122294647A/G	6B	N	Yes	TraesCS6B01G126900	Kinetochore protein nuf2	chr6B:122294648..122299201	- strand
QPH.ndsu.7A.2	Kukri_c33620_129	7A717262334G/T	7A	N	Yes	TraesCS7A01G540200	Receptor-like protein kinase	chr7A:717254252..717270850	+ strand
QPH.ndsu.6A.1	Ku_c45494_267	6A531002799A/G	6A	N	No	TraesCS6A01G297400	B-cell receptor-associated like protein	chr6A:531000881..531001484	+ strand	TraesCS6A01G297500	Blue copper protein
QPH.ndsu.6B.2	Ra_c7673_1773	6B703287322C/A	6B	N	Yes	TraesCS6B01G434900	ABC transporter G family member	chr6B:703283589..703288511	+ strand
QPH.ndsu.6D	BS00063476_51	6D5725524C/A	6D	N	Yes	TraesCS6D01G013700	Zinc finger BED domain-containing protein DAYSLEEPER	chr6D:5723637..5725969	+ strand
QPH.ndsu.7A.1	Excalibur_c25335_306	6A41080294T/G	6A	Y	No	TraesCS6A01G073600	DNA topoisomerase 3-alpha	chr6A:41485919..41486450	+ strand	TraesCS6A01G073500	F-box family protein
1K kernel weight
QTKW.ndsu.2B.1	JD_c8871_331	2B689870832G/T	2B	N	Yes	TraesCS2B01G491600	transmembrane protein	chr2B:689870686..689873964	- strand
QTKW.ndsu.2B.2	Tdurum_contig42064_2318	2B787286602A/C	2B	N	No	TraesCS2B01G606100	receptor kinase 1	chr2B:787140936..787143207	- strand	TraesCS2B01G606200	O-methyltransferase-like protein
QTKW.ndsu.4A.1	Ex_c67622_392	4A581214584T/C	4A	N	No	TraesCS4A01G269200	TBPIP	chr4A:581196871..581204088	+ strand	TraesCS4A01G269400	Basic blue protein,Phytocyanin domain, copper protein
QTKW.ndsu.4A.2	BS00059503_51	4A639041843C/T	4A	N	Yes	TraesCS4A01G365500	Protein PLANT CADMIUM RESISTANCE 2	chr4A:639041181..639041989	+ strand
QTKW.ndsu.4A.3	TA002369-0369	Un245963595A/G	Un		No	TraesCSU01G167400	receptor kinase	chrUn:245872075..245875222	- strand	TraesCSU01G167500	NBS-LRR resistance-like protein
QTKW.ndsu.6B	Ku_c32537_241	6B357049471G/A	6B	N	No	TraesCS6B01G228100	RNA binding protein	chr6B:357118826..357126066	- strand	TraesCS6B01G228300	Flavin-containing monooxygenase
QTKW.ndsu.5B	Ex_c37410_1026	5B14510777A/G	5B	N	No	TraesCS5B01G015100	WAT1- related protein	chr5B:14407611..14410738	- strand	TraesCS5B01G015200	Receptor protein kinase
Test weight
QTW.ndsu.1A	RAC875_c63624_1002	1B11859931G/A	1B	Y	No	TraesCS1D01G020000	Actin	chr1D:8712804..8714365	+ strand	TraesCS1D01G020100	Chaperone protein DnaJ
QTW.ndsu.2A	wsnp_Ku_c33374_42877546	2A4790098T/C	2A	N	Yes	TraesCS2A01G012200	Protein transport Sec24 Like	chr2A:4786628..4793590	- strand
QTW.ndsu.3A	wsnp_Ra_c16846_25598885	3A135988986A/G	3A	N	No	TraesCS3A01G149800	Dual specificity protein phosphatase	chr3A:135968417..135971778	+ strand	TraesCS3A01G149900	Mitochondrial carrier protein
QTW.ndsu.3B	wsnp_JD_c9902_10674626	3B145904492G/A	3B	N	No	TraesCS3B01G153500	Arginine--tRNA ligase	chr3B:145899137..145904473	+ strand	TraesCS3B01G153600	B3 domain-containing protein
QTW.ndsu.4B	BobWhite_rep_c49034_132	4D25696044G/A	4D	Y	No	TraesCS4D01G050100	26S proteasome non- ATPase regulatory subunit	chr4D:25692940..25695994	- strand	TraesCS4D01G050200	Receptor protein kinase
Yield
QYL.ndsu.1A	Excalibur_rep_c92985_510	22296588..22296797A/G	1A	N	Yes	TraesCS1A01G040600	Glucose-6-phosphate isomerase	chr1A:22295130..22301216	- strand
QYL.ndsu.1B.1	wsnp_Ra_c8484_14372772	1B445434071A/G	1B	N	Yes	TraesCS1B01G252700	Regulator of chromosome condensation (RCC1) family with FYVE zinc finger domain-containing protein	chr1B:445430050..445438977	- strand
QYL.ndsu.1B.2	BS00073132_51	1B447165536T/C	1B	N	Yes	TraesCS1B01G253500	UDP-sulfoquinovose synthase	chr1B:447162285..447166953	+ strand
QYL.ndsu.1D	GENE-0014_822	1A1211050A/C	1A	Y	Yes	TraesCS1A01G002300	Endoribonuclease E-like protein	chr1A:1210239..1212745	- strand
QYL.ndsu.2A	BS00066409_51	2D620527972C/A	2D	Y	Yes	TraesCS2D01G541500	Regulatory protein recX	chr2D:620526277..620528079	+ strand
QYL.ndsu.2B.1	Excalibur_c40056_59	2D73322329C/T	2D	Y	Yes	TraesCS2D01G126100	Cellulose synthase	chr2D:73322017..73325728	- strand
QYL.ndsu.2B.2	Kukri_c43178_438	2A766570853G/A	2A	Y	Yes	TraesCS2A01G567900	Tetratricopeptide repeat	chr2A:766566380..766573141	- strand
QYL.ndsu.3B	wsnp_JD_c9902_10674626	3B145904492G/A	3B	N	No	TraesCS3B01G153500	Arginine--tRNA ligase	chr3B:145899137..145904473	+ strand	TraesCS3B01G153600	B3 domain-containing protein
QYL.ndsu.4B	BS00021984_51	4B35520772A/G	4B	N	Yes	TraesCS4B01G047900	NADH-ubiquinone oxidoreductase subunit	chr4B:35520607..35526208	- strand
QYL.ndsu.5A	Tdurum_contig11521_102	7B377158436T/C	7B	Y	No	TraesCS7B01G206200	Calcium-binding family protein	chr7B:377135295..377135891	- strand	TraesCS7B01G206300	Myb transcription factor
QYL.ndsu.5B	Excalibur_c26312_475	5D418874509A/G	5D	Y	Yes	TraesCS5D01G326500	Alpha/beta hydrolase	chr5D:418869094..418874753	+ strand
QYL.ndsu.6A	BS00063528_51	6D7089210G/A	6D	Y	No	TraesCS6D01G011300	DNA-directed RNA polymerase subunit beta	chr6D:4292443..4294942	- strand	TraesCS6D01G011400	Ankyrin repeat family protein	Transpo 6D/6B
QYL.ndsu.6B.1	Kukri_rep_c69660_52	6B185673760A/G	6B	N	Yes	TraesCS6B01G173000	Sucrose-phosphate synthase	chr6B:185673736..185681062	- strand
QYL.ndsu.6B.2	Excalibur_c43818_617	6B712262424G/A	6B	N	No	TraesCS6B01G455400	Tuftelin-interacting protein 11	chr6B:712258418..712262134	+ strand	TraesCS6B01G455500	WD40/YVTN repeat and Bromo-WDR9-I-like domain-containing protein
QYL.ndsu.7B	wsnp_Ex_c10550_17231294	7B626068901G/A	7B	N	Yes	TraesCS7B01G363600	Geranylgeranyl transferase type-2 subunit alpha 1	chr7B:626068550..626072626	- strand
QYL.ndsu.7D	D_contig20831_166	7D314650682C/T	7D	N	No	TraesCS7D01G287700	Copia-like polyprotein/retrotransposon	chr7D:314639880..314641003	- strand	TraesCS7D01G287800	HAUS augmin-like complex subunit 1
QYL.ndsu.3A	Excalibur_c56240_176	651627416..651627354A/G	3A	N	Yes	TraesCS3A01G406700	P-loop containing nucleoside triphosphate hydrolases superfamily protein	chr3A:651627173..651634957	- strand
